# Supplementary material for: Gamma radiation-induced molecular toxicity and effects on pluripotent stem cells of the radiosensitive conifer Norway spruce (Picea abies)
Source: Planta. 2025 Sep 17;262(5):102. doi: 10.1007/s00425-025-04819-6 (PMC12443939; doi:10.1007/s00425-025-04819-6)
Supplement: Supplementary file 14 — Supplementary file14 (XLSX 72 kb) [file 425_2025_4819_MOESM14_ESM.xlsx]

## Sheet: Table S6. Cell Cycle
Table S6 Differentially expressed cell cycle related genes in clonal stem cells of Norway spruce after exposure to 144 h of gamma radiation at different dose rates. Red and blue highlights denote upregulation and downregulation, respectively, compared to unexposed control (0 mGy h-1), n = 4. More intense colour denotes more up-/downregulation.
GeneID	baseMean	G1.padj	G10.padj	G20.padj	G40.padj	G100.padj	G1.lfc	G10.lfc	G20.lfc	G40.lfc	G100.lfc	GO	At_geneID	At_geneName	At_desc
MA_218488g0010	355.031	0.891539	0.608678	0.0629918	0.00729098	0.00458985	-0.0852844	-0.120871	-0.260816	-0.357075	-0.362239	GO:0005622,GO:0006396	AT5G41770		Crooked neck protein, putative / cell cycle protein [Source:UniProtKB/TrEMBL;Acc:F4JZX8]
MA_3364g0010	224.294	0.962887	0.983425	0.439269	0.254018	0.00103744	-0.0608612	-0.0147007	-0.219512	-0.295333	-0.703841		AT3G59780		Rhodanese/Cell cycle control phosphatase superfamily protein [Source:UniProtKB/TrEMBL;Acc:F4J9G2]
MA_8737624g0010	46.133	0.6769	0.774321	0.133322	0.0314777	0.00103494	-0.376082	-0.16094	-0.451791	-0.614624	-0.887103		AT3G59780		Rhodanese/Cell cycle control phosphatase superfamily protein [Source:UniProtKB/TrEMBL;Acc:F4J9G2]
MA_325398g0010	343.663	0.96195	0.449314	0.246405	0.0217272	3.2241e-10	-0.0889226	-0.402845	-0.439892	-0.760316	-1.8124	GO:0004185,GO:0006508	AT2G38620	CDKB1-2	Cyclin-dependent kinase B1-2 [Source:UniProtKB/Swiss-Prot;Acc:Q2V419]
MA_7745471g0010	240.942	0.894716	0.628227	0.619349	0.0889895	1.47448e-06	-0.225598	-0.318544	-0.241521	-0.644866	-1.53393	GO:0006816,GO:0009733	AT2G38620	CDKB1-2	Cyclin-dependent kinase B1-2 [Source:UniProtKB/Swiss-Prot;Acc:Q2V419]
MA_10256679g0010	9.56301	0.929387		0.659228	0.0758961	0.00415151	-0.211759	0.352621	0.322668	0.948954	1.37486		AT2G38620	CDKB1-2	Cyclin-dependent kinase B1-2 [Source:UniProtKB/Swiss-Prot;Acc:Q2V419]
MA_418693g0010	3.26813	0.796819			0.243421	0.0134697	0.666176	-0.656306	-0.0900253	-0.682451	-0.970517		AT2G38620	CDKB1-2	Cyclin-dependent kinase B1-2 [Source:UniProtKB/Swiss-Prot;Acc:Q2V419]
MA_920994g0010	762.009	0.994133	0.201659	0.389295	0.00183889	1.30448e-17	0.0114893	-0.449936	-0.263987	-0.760338	-1.88488	GO:0000166,GO:0003723,GO:0005634,GO:0006396,GO:0030529	AT1G20930	CDKB2-2	Cyclin-dependent kinase B2-2 [Source:UniProtKB/Swiss-Prot;Acc:Q8LG64]
MA_16797g0020	524.589	0.777912	0.551232	0.310401	0.0622295	1.85848e-15	-0.320459	-0.30928	-0.362111	-0.587782	-2.09255	GO:0000226,GO:0000278,GO:0000279,GO:0000911,GO:0004672,GO:0006261,GO:0006342,GO:0006468,GO:0008283,GO:0009524,GO:0009558,GO:0031047,GO:0034968,GO:0051726	AT1G20930	CDKB2-2	Cyclin-dependent kinase B2-2 [Source:UniProtKB/Swiss-Prot;Acc:Q8LG64]
MA_106416g0010	650.341	0.868787	0.577216	0.300384	0.0588658	7.54886e-12	-0.226041	-0.292446	-0.366452	-0.589924	-1.7906	GO:0003677,GO:0009651,GO:0009723,GO:0009733,GO:0009739,GO:0009751,GO:0009753,GO:0010091,GO:0046686	AT1G20930	CDKB2-2	Cyclin-dependent kinase B2-2 [Source:UniProtKB/Swiss-Prot;Acc:Q8LG64]
MA_10430768g0010	193.087	0.943616	0.696517	0.031905	0.0435831	1.17398551084342e-10	-0.130393	-0.269812	-0.795347	-0.749031	-2.04407	GO:0000087,GO:0000280,GO:0000911,GO:0005524,GO:0005618,GO:0005634,GO:0005874,GO:0006270,GO:0006275,GO:0006306,GO:0006342,GO:0008017,GO:0008716,GO:0009252,GO:0009909,GO:0009941,GO:0010389,GO:0016572,GO:0031047,GO:0042023,GO:0042127,GO:0045010,GO:0046872,GO	AT1G03780	TPX2	Protein TPX2 [Source:UniProtKB/Swiss-Prot;Acc:F4I2H7]
MA_10436275g0010	428.005	0.957196	0.179142	0.0102117	5.8736e-05	1.67330518114382e-9	-0.0768311	-0.477179	-0.661767	-0.975769	-1.38099	GO:0000087,GO:0000166,GO:0000280,GO:0000911,GO:0003700,GO:0005515,GO:0005634,GO:0005872,GO:0005876,GO:0006084,GO:0006275,GO:0006306,GO:0006346,GO:0007062,GO:0007129,GO:0007131,GO:0008569,GO:0009062,GO:0009524,GO:0009723,GO:0009736,GO:0009855,GO:0009909,GO	AT4G05190	KIN14D	Kinesin-like protein KIN-14D [Source:UniProtKB/Swiss-Prot;Acc:F4JGP4]
MA_73622g0010	247.297	0.727587	0.162225	0.0558706	3.18689075128503e-7	4.31929367452329e-7	-0.328709	-0.515202	-0.543367	-1.28344	-1.23607	GO:0000087,GO:0000280,GO:0000911,GO:0003677,GO:0005515,GO:0005634,GO:0006275,GO:0006355,GO:0009294,GO:0009507,GO:0009555,GO:0009901,GO:0010389,GO:0042023,GO:0046872,GO:0046976,GO:0051225,GO:0051322,GO:0070734	AT5G24330	ATXR6	Histone-lysine N-methyltransferase ATXR6 [Source:UniProtKB/Swiss-Prot;Acc:Q9FNE9]
MA_10436254g0020	305.224	0.985412	0.309651	0.261771	0.00293952	4.55129348065887e-7	0.0305197	-0.370258	-0.318475	-0.711715	-1.11685	GO:0000279,GO:0000914,GO:0006260,GO:0007017,GO:0008574,GO:0019219,GO:0040029,GO:0044424,GO:0055046,GO:2000112	AT3G23670	KIN12B	Kinesin-like protein KIN-12B [Source:UniProtKB/Swiss-Prot;Acc:Q8L7Y8]
MA_55991g0010	468.928	0.991576	0.555399	0.180233	0.0173303	6.35632e-06	0.0173202	-0.245071	-0.361766	-0.575685	-0.981816	GO:0000226,GO:0000279,GO:0006260,GO:0016458,GO:0016570,GO:0043231,GO:0043414,GO:0044446,GO:0050794,GO:0071844	AT1G03780	TPX2	Protein TPX2 [Source:UniProtKB/Swiss-Prot;Acc:F4I2H7]
MA_93408g0010	85.7718	0.901252	0.317861	0.129153	0.0107711	8.10154e-06	-0.169341	-0.431982	-0.481181	-0.743585	-1.21257	GO:0000023,GO:0000087,GO:0000280,GO:0000394,GO:0000911,GO:0005524,GO:0005634,GO:0005871,GO:0005876,GO:0006084,GO:0006200,GO:0006275,GO:0006342,GO:0007018,GO:0008017,GO:0008569,GO:0009086,GO:0009524,GO:0009971,GO:0010075,GO:0010103,GO:0010228,GO:0010389,GO	AT5G54670	KIN14N	Kinesin-like protein [Source:UniProtKB/TrEMBL;Acc:A0A178UTF4]
MA_11159g0010	718.271	0.99065	0.656785	0.186505	0.0622775	9.43797e-06	-0.0209659	-0.211512	-0.380676	-0.49697	-1.01941	GO:0000226,GO:0000278,GO:0000279,GO:0000911,GO:0004672,GO:0006261,GO:0006342,GO:0006468,GO:0008283,GO:0009524,GO:0009558,GO:0031047,GO:0034968,GO:0051726	AT5G18700	RUK	Serine/threonine-protein kinase RUNKEL [Source:UniProtKB/Swiss-Prot;Acc:F4JY37]
MA_10426233g0010	1650.66	0.623789	0.896161	0.5603	0.0540479	1.0631e-05	0.294119	-0.0629084	-0.145301	-0.380353	-0.75659	GO:0000087,GO:0000280,GO:0000911,GO:0003677,GO:0003700,GO:0003713,GO:0006355,GO:0009744,GO:0009749,GO:0009750,GO:0010389,GO:0032875,GO:0048451,GO:0048453,GO:0051225,GO:0051322	AT4G32730	PC-MYB1	Homeodomain-like protein [Source:UniProtKB/TrEMBL;Acc:F4JV48]
MA_10426628g0010	96.9292	0.884961	0.797539	0.434081	0.185481	3.65438e-05	-0.190075	-0.156267	-0.273435	-0.414426	-1.09618	GO:0000087,GO:0000280,GO:0000911,GO:0003677,GO:0003700,GO:0003713,GO:0006355,GO:0009744,GO:0009749,GO:0009750,GO:0010389,GO:0032875,GO:0048451,GO:0048453,GO:0051225,GO:0051322	AT5G11510	MYB3R4	Transcription factor MYB3R-4 [Source:UniProtKB/Swiss-Prot;Acc:Q94FL9]
MA_9554g0010	483.809	0.988379	0.523882	0.448313	0.0181729	0.000626923	0.0287511	-0.310678	-0.272266	-0.680865	-0.901544	GO:0000226,GO:0000278,GO:0000279,GO:0000911,GO:0004672,GO:0006261,GO:0006342,GO:0006468,GO:0008283,GO:0009524,GO:0009558,GO:0031047,GO:0034968,GO:0051726	AT1G50240	TIO	Serine/threonine-protein kinase TIO [Source:UniProtKB/Swiss-Prot;Acc:Q2QAV0]
MA_7040g0010	552.308	0.686277	0.778003	0.557193	0.178555	0.00121004	0.310007	-0.136098	0.175689	-0.338002	-0.6878	GO:0000166,GO:0000226,GO:0000278,GO:0000279,GO:0000914,GO:0006261,GO:0006342,GO:0008574,GO:0009524,GO:0015630,GO:0016569,GO:0043234,GO:0043414,GO:0044430,GO:0048438,GO:0048449,GO:0051726,GO:0055046	AT3G23670	KIN12B	Kinesin-like protein KIN-12B [Source:UniProtKB/Swiss-Prot;Acc:Q8L7Y8]
MA_84856g0010	49.5982	0.92378	0.673512	0.436183	0.00704548	0.0131393	0.1527	-0.261921	-0.319486	-0.897496	-0.802192	GO:0000087,GO:0000280,GO:0000911,GO:0005515,GO:0005737,GO:0006275,GO:0006342,GO:0009909,GO:0010332,GO:0010389,GO:0010440,GO:0016538,GO:0042023,GO:0045859,GO:0051225,GO:0051322,GO:0051567	AT5G06150	CYCB1-2	Cyclin-B1-2 [Source:UniProtKB/Swiss-Prot;Acc:Q39067]
MA_203507g0010	19.5634	0.761491	0.486687	0.00645404	0.0742071	0.014061	-0.42529	-0.441791	-1.08756	-0.742937	-0.955694	GO:0000087,GO:0000280,GO:0000911,GO:0003700,GO:0005524,GO:0005634,GO:0005872,GO:0005876,GO:0006084,GO:0006200,GO:0006275,GO:0006306,GO:0006346,GO:0007018,GO:0007062,GO:0007129,GO:0007131,GO:0008017,GO:0008569,GO:0009062,GO:0009524,GO:0009723,GO:0009736,GO	AT4G05190	KIN14D	Kinesin-like protein KIN-14D [Source:UniProtKB/Swiss-Prot;Acc:F4JGP4]
MA_455781g0010	8.46458	0.92265		0.266226	0.140027	0.0370491	-0.268579	-0.582046	-0.71902	-0.866571	-1.09557	GO:0000087,GO:0000280,GO:0000911,GO:0005515,GO:0005634,GO:0006275,GO:0009294,GO:0009507,GO:0009555,GO:0009901,GO:0010389,GO:0042023,GO:0046872,GO:0046976,GO:0051225,GO:0051322,GO:0070734	AT5G09790	ATXR5	SDG15 [Source:UniProtKB/TrEMBL;Acc:A0A178UEL1]
MA_774985g0010	206.06	0.832673	0.518924	0.250563	0.205464	0.199787	-0.246506	-0.310207	-0.378687	-0.399898	-0.379577	GO:0000087,GO:0000280,GO:0000723,GO:0005515,GO:0005634,GO:0006260,GO:0006310,GO:0006342,GO:0006974,GO:0007127,GO:0007623,GO:0009314,GO:0009753,GO:0009793,GO:0009826,GO:0009933,GO:0009960,GO:0010150,GO:0010431,GO:0016570,GO:0019762,GO:0030154,GO:0030234,GO
MA_125231g0010	400.566	0.988997	0.890932	0.600285	0.457878	0.330649	0.0151927	0.0553406	0.112956	-0.147056	-0.171488	GO:0000087,GO:0000280,GO:0000911,GO:0003677,GO:0005515,GO:0005634,GO:0006275,GO:0006355,GO:0008270,GO:0009294,GO:0009507,GO:0009555,GO:0009901,GO:0010389,GO:0042023,GO:0046976,GO:0051225,GO:0051322,GO:0070734	AT5G09790	ATXR5	SDG15 [Source:UniProtKB/TrEMBL;Acc:A0A178UEL1]
MA_208203g0010	532.648	0.975986	0.876739	0.375646	0.692376	0.553313	-0.0321582	-0.0668041	-0.18899	0.0921634	0.118794	GO:0000087,GO:0000166,GO:0000280,GO:0000911,GO:0005515,GO:0005634,GO:0005872,GO:0005876,GO:0006084,GO:0006275,GO:0006306,GO:0006346,GO:0007062,GO:0007129,GO:0007131,GO:0008569,GO:0009062,GO:0009524,GO:0009723,GO:0009736,GO:0009855,GO:0009909,GO:0009971,GO	AT4G05190	KIN14D	Kinesin-like protein KIN-14D [Source:UniProtKB/Swiss-Prot;Acc:F4JGP4]
MA_10426277g0020	2603.03	0.84358	0.95115	0.316475	0.906864	0.835492	0.151529	-0.031541	0.215087	0.0328925	0.0485641	GO:0000278,GO:0000279,GO:0000280,GO:0000910,GO:0006259,GO:0034645,GO:0046785,GO:0050794,GO:0050896,GO:0051276,GO:0051704,GO:0055028	AT5G51600	MAP65-3	65-kDa microtubule-associated protein 3 [Source:UniProtKB/Swiss-Prot;Acc:Q9FHM4]
MA_10434707g0010	1534.66	0.746067	0.000946494	0.000177177	7.38554117634001e-10	6.21024511497058e-14	-0.115571	-0.363918	-0.356032	-0.563765	-0.665945	GO:0000085,GO:0000478,GO:0001510,GO:0005730,GO:0006406,GO:0006606,GO:0006626,GO:0009640,GO:0009909,GO:0010388	AT2G37990		Ribosome biogenesis regulatory protein homolog [Source:UniProtKB/Swiss-Prot;Acc:Q9SH88]
MA_1869g0010	114.118	0.737769	0.179483	0.000140417	2.25187e-06	1.68468172734942e-9	-0.530226	-0.824169	-1.60769	-1.91722	-2.32752	GO:0000085,GO:0005886,GO:0009640,GO:0010388,GO:0016567,GO:0016571,GO:0016579,GO:0045893	AT1G02110		BZIP domain class transcription factor (DUF630 and DUF632) [Source:UniProtKB/TrEMBL;Acc:Q56W45]
MA_100776g0010	3730.2	0.986153	0.497537	0.186862	6.652e-05	5.5968560137286e-9	0.0154945	-0.146309	-0.192594	-0.488219	-0.670513	GO:0000085,GO:0001510,GO:0005524,GO:0005829,GO:0006094,GO:0006457,GO:0007010,GO:0009220,GO:0009506,GO:0009640,GO:0009909,GO:0010388,GO:0010498,GO:0016020,GO:0034968,GO:0051082	AT3G03960	CCT8	T-complex protein 1 subunit theta [Source:UniProtKB/Swiss-Prot;Acc:Q94K05]
MA_9480g0010	769.147	0.611314	0.145308	0.108764	4.2468159313597e-7	6.13473474995256e-9	-0.219665	-0.273692	-0.243198	-0.658551	-0.732484	GO:0000085,GO:0004386,GO:0005622,GO:0006406,GO:0006606,GO:0006626,GO:0009560,GO:0009640,GO:0010388,GO:0017151	AT4G15850	RH1	DEAD-box ATP-dependent RNA helicase 1 [Source:UniProtKB/Swiss-Prot;Acc:Q7FGZ2]
MA_10432659g0010	1049.08	0.671638	0.233115	0.0267387	5.4042e-05	6.64335101429752e-9	-0.234845	-0.284042	-0.378382	-0.63768	-0.864742	GO:0000085,GO:0000741,GO:0001510,GO:0003678,GO:0005515,GO:0005524,GO:0005730,GO:0005829,GO:0006094,GO:0006396,GO:0006606,GO:0007010,GO:0009507,GO:0009560,GO:0009640,GO:0009909,GO:0010388,GO:0010498,GO:0032508,GO:0034968,GO:0048507,GO:0051604,GO:2000072	AT5G22330	RIN1	RuvB-like protein 1 [Source:UniProtKB/Swiss-Prot;Acc:Q9FMR9]
MA_21256g0010	3248.21	0.92265	0.346079	0.606104	5.83994e-05	1.90794858345443e-8	-0.0537526	-0.160401	-0.077106	-0.424743	-0.560306	GO:0000085,GO:0001510,GO:0005524,GO:0005829,GO:0006094,GO:0006457,GO:0007010,GO:0009220,GO:0009640,GO:0009909,GO:0010388,GO:0010498,GO:0034968,GO:0051082	AT3G20050	CCT1	T-complex protein 1 subunit alpha [Source:UniProtKB/Swiss-Prot;Acc:P28769]
MA_10429295g0010	2045.89	0.877763	0.326132	0.123815	0.000266691	5.85237393555049e-8	-0.0776527	-0.162255	-0.184628	-0.382618	-0.534121	GO:0000085,GO:0003676,GO:0004824,GO:0005524,GO:0005829,GO:0006430,GO:0009165,GO:0009506,GO:0009640,GO:0010388
MA_4299g0010	638.281	0.958662	0.367097	0.144591	0.000180559	6.7537516917423e-8	-0.0652218	-0.311347	-0.361489	-0.798632	-1.08308	GO:0000085,GO:0005515,GO:0005634,GO:0009294,GO:0009405,GO:0009640,GO:0009651,GO:0009737,GO:0009793,GO:0009861,GO:0009941,GO:0010228,GO:0010388,GO:0010431,GO:0016441,GO:0016573,GO:0016575,GO:0032041,GO:0045892,GO:0046969,GO:0046970,GO:2000026	AT4G38130	HDA19	Histone deacetylase 19 [Source:UniProtKB/Swiss-Prot;Acc:O22446]
MA_10436971g0010	1747.22	0.975986	0.679802	0.806491	0.000973311	8.30886266403929e-7	0.022752	-0.0969911	-0.0461705	-0.395586	-0.551391	GO:0000085,GO:0005829,GO:0006302,GO:0006312,GO:0007062,GO:0007129,GO:0007131,GO:0009560,GO:0009640,GO:0009909,GO:0010388,GO:0034968,GO:0042138,GO:0045132	AT3G02200		Eukaryotic translation initiation factor 3 subunit M [Source:UniProtKB/TrEMBL;Acc:Q8W4A0]
MA_128961g0010	117.384	0.98349	0.946332	0.671339	0.00991219	9.52185e-06	-0.0368446	-0.0482661	-0.149626	-0.661592	-1.06145	GO:0000085,GO:0009640,GO:0010388,GO:0016567,GO:0016571,GO:0016579,GO:0045893
MA_107869g0010	649.909	0.811245	0.119941	0.0216994	0.00120397	1.20726e-05	-0.147963	-0.321562	-0.36455	-0.491198	-0.624674	GO:0000085,GO:0000398,GO:0000724,GO:0000741,GO:0003676,GO:0005524,GO:0005634,GO:0006406,GO:0006606,GO:0008026,GO:0009560,GO:0009640,GO:0009909,GO:0010074,GO:0010212,GO:0010388,GO:0016567,GO:0016571,GO:0016579,GO:0030422,GO:0031125,GO:0035196,GO:0043687,GO	AT1G59760	MTR4	DExH-box ATP-dependent RNA helicase DExH9 [Source:UniProtKB/Swiss-Prot;Acc:Q9XIF2]
MA_10434276g0010	119.161	0.927274	0.345595	0.235783	0.113121	4.9665e-05	-0.163738	-0.5141	-0.489065	-0.607924	-1.31904	GO:0000085,GO:0005739,GO:0009220,GO:0009640,GO:0009909,GO:0010388,GO:0034968	AT4G35850		Pentatricopeptide repeat-containing protein At4g35850, mitochondrial [Source:UniProtKB/Swiss-Prot;Acc:Q8VYR5]
MA_9026623g0010	58.3114	0.929316	0.324076	0.251476	0.0301288	8.75516e-05	-0.157332	-0.531152	-0.47551	-0.79634	-1.31235	GO:0000085,GO:0005739,GO:0009220,GO:0009640,GO:0009909,GO:0010388,GO:0034968
MA_10436848g0010	893.052	0.948803	0.743467	0.531666	0.0349147	0.000123073	-0.0516034	-0.102985	-0.126023	-0.337626	-0.550243	GO:0000049,GO:0000085,GO:0004812,GO:0005829,GO:0009220,GO:0009506,GO:0009640,GO:0009909,GO:0010388,GO:0034968	AT2G40660		Nucleic acid-binding, OB-fold-like protein [Source:UniProtKB/TrEMBL;Acc:Q93VB0]
MA_10436138g0010	272.496	0.967192	0.898471	0.213354	0.00282918	0.000390054	-0.0445775	-0.0601352	-0.264873	-0.551424	-0.623042	GO:0000085,GO:0000166,GO:0003676,GO:0005622,GO:0006312,GO:0006406,GO:0006626,GO:0008026,GO:0009560,GO:0009640,GO:0010388,GO:0042991,GO:0051604	AT2G40700		P-loop containing nucleoside triphosphate hydrolases superfamily protein [Source:TAIR;Acc:AT2G40700]
MA_79709g0010	174.791	0.926316	0.553458	0.00373696	0.00158498	0.000494667	-0.0962147	-0.212655	-0.602596	-0.65025	-0.688524	GO:0000085,GO:0003677,GO:0005515,GO:0005847,GO:0006306,GO:0006342,GO:0006378,GO:0006379,GO:0007267,GO:0009220,GO:0009506,GO:0009616,GO:0009640,GO:0009793,GO:0010267,GO:0010388,GO:0016569,GO:0016787,GO:0035196	AT5G23880	CPSF100	Cleavage and polyadenylation specificity factor subunit 2 [Source:UniProtKB/Swiss-Prot;Acc:Q9LKF9]
MA_10437027g0010	515.048	0.84106	0.974731	0.0810147	0.259399	0.000581243	-0.14628	-0.0166024	-0.323671	-0.222204	-0.555365	GO:0000085,GO:0000123,GO:0003677,GO:0005215,GO:0005515,GO:0005524,GO:0006200,GO:0009410,GO:0009624,GO:0009640,GO:0009908,GO:0010015,GO:0010388,GO:0010484,GO:0016567,GO:0016571,GO:0016573,GO:0016579,GO:0016887,GO:0043687,GO:0045893	AT5G64840	ABCF5	GCN5 [Source:UniProtKB/TrEMBL;Acc:A0A178UAA3]
MA_1542g0010	110.631	0.910749	0.528312	0.233484	0.0537732	0.00237168	-0.162538	-0.322048	-0.413395	-0.605187	-0.865134	GO:0000085,GO:0000724,GO:0003676,GO:0009640,GO:0010212,GO:0010388,GO:0016567,GO:0016571,GO:0016579,GO:0045893	AT3G42860		DNA topoisomerase [Source:UniProtKB/TrEMBL;Acc:Q9M1L9]
MA_32338g0010	2686.11	0.830715	0.826941	0.781583	0.272313	0.00658076	-0.0830246	-0.0464875	0.0393318	-0.118794	-0.24438	GO:0000085,GO:0003743,GO:0005829,GO:0005852,GO:0006413,GO:0009640,GO:0010388	AT1G10840	TIF3H1	Eukaryotic translation initiation factor 3 subunit H [Source:UniProtKB/Swiss-Prot;Acc:Q9C5Z2]
MA_169864g0010	412.541	0.894545	0.952986	0.108887	0.120165	0.00969495	0.104299	0.0275402	0.288987	0.277281	0.40706	GO:0000085,GO:0000502,GO:0010388	AT5G14250	CSN3	COP9 signalosome complex subunit 3 [Source:UniProtKB/Swiss-Prot;Acc:Q8W575]
MA_329480g0010	453.696	0.777912	0.594941	0.0676209	0.0880026	0.0170561	0.194409	0.172531	0.353238	0.329292	0.416993	GO:0000085,GO:0004221,GO:0004843,GO:0005516,GO:0006511,GO:0009506,GO:0009640,GO:0010388,GO:0016567,GO:0016571,GO:0016579,GO:0045893	AT1G51710	UBP6	Ubiquitin carboxyl-terminal hydrolase 6 [Source:UniProtKB/Swiss-Prot;Acc:Q949Y0]
MA_55073g0010	1549.25	0.707482	0.535648	0.0550537	0.12101	0.0216403	0.314511	0.25995	0.495334	0.409209	0.540463	GO:0000085,GO:0005515,GO:0005829,GO:0006461,GO:0006972,GO:0007062,GO:0007131,GO:0008180,GO:0009640,GO:0009646,GO:0009651,GO:0009845,GO:0009880,GO:0009909,GO:0010072,GO:0010090,GO:0010162,GO:0010182,GO:0010228,GO:0010388,GO:0010564,GO:0010638,GO:0016567,GO	AT3G61140	CSN1	SK31 [Source:UniProtKB/TrEMBL;Acc:A0A178VFN7]
MA_77097g0010	359.457	0.390088	0.963359	0.0475069	0.0454351	0.0218909	-0.449956	0.0288821	-0.46005	-0.459323	-0.492412	GO:0000085,GO:0000956,GO:0003677,GO:0004386,GO:0005524,GO:0006259,GO:0006396,GO:0007062,GO:0009408,GO:0009414,GO:0009640,GO:0009651,GO:0010388,GO:0016567,GO:0016571,GO:0016579,GO:0031048,GO:0033044,GO:0045132,GO:0045893	AT3G06010	CHR12	Probable ATP-dependent DNA helicase CHR12 [Source:UniProtKB/Swiss-Prot;Acc:F4J9M5]
MA_10434586g0010	498.946	0.76201	0.670694	0.285676	0.10615	0.0236286	-0.202965	-0.146652	-0.229593	-0.316618	-0.402154	GO:0000085,GO:0000166,GO:0000398,GO:0000741,GO:0001709,GO:0003676,GO:0004402,GO:0005681,GO:0006312,GO:0007267,GO:0009560,GO:0009640,GO:0009793,GO:0009845,GO:0009909,GO:0009933,GO:0010162,GO:0010182,GO:0010228,GO:0010388,GO:0016567,GO:0016571,GO:0016573,GO	AT2G41500	LIS	LIS [Source:UniProtKB/TrEMBL;Acc:A0A178VMW2]
MA_10428820g0010	319.633	0.969182	0.679081	0.296149	0.0117568	0.0371642	-0.0420742	-0.1475	-0.232291	-0.478065	-0.387	GO:0000085,GO:0000394,GO:0005829,GO:0006310,GO:0006406,GO:0007126,GO:0009086,GO:0009560,GO:0009640,GO:0009793,GO:0009845,GO:0009909,GO:0009933,GO:0010048,GO:0010074,GO:0010162,GO:0010182,GO:0010228,GO:0010332,GO:0010388,GO:0016567,GO:0019915,GO:0032204,GO	AT5G12410		At5g12410/At5g12410 [Source:UniProtKB/TrEMBL;Acc:Q94CK1]
MA_14337g0010	10.9461	0.872153	0.974502	0.87377	0.697705	0.0396689	-0.376557	0.0466834	-0.132409	-0.27317	-0.982938	GO:0000085,GO:0000741,GO:0004839,GO:0004842,GO:0005524,GO:0005634,GO:0005829,GO:0006310,GO:0006342,GO:0006511,GO:0007126,GO:0009560,GO:0009640,GO:0010332,GO:0010388,GO:0010564,GO:0016567,GO:0016579,GO:0032204,GO:0043247,GO:0045893,GO:0051567	AT2G30110	UBA1	UBA1 [Source:UniProtKB/TrEMBL;Acc:A0A178VN59]
MA_10431015g0010	433.38	0.707482	0.82471	0.742335	0.0861575	0.0833869	-0.263566	-0.102625	-0.0991671	-0.375765	-0.359071	GO:0000085,GO:0005739,GO:0009220,GO:0009640,GO:0010388	AT1G53645		At1g53640/F22G10.8 [Source:UniProtKB/TrEMBL;Acc:Q9C8L9]
MA_10427274g0010	2490.7	0.943965	0.991251	0.621181	0.538699	0.142606	-0.0324776	0.0033258	0.0600884	0.0698164	0.135051	GO:0000085,GO:0005515,GO:0005634,GO:0006355,GO:0009640,GO:0009651,GO:0009737,GO:0009793,GO:0009941,GO:0010228,GO:0010388,GO:0010431,GO:0016441,GO:0016575,GO:0032041,GO:0046969,GO:0046970	AT5G63110	HDA6	SIL1 [Source:UniProtKB/TrEMBL;Acc:A0A384KCB8]
MA_10427293g0010	2491.16	0.880066	0.994443	0.241266	0.698831	0.143911	0.100808	0.00337804	0.195827	0.0758065	0.215669	GO:0000085,GO:0005634,GO:0005829,GO:0006094,GO:0006096,GO:0006635,GO:0008541,GO:0009407,GO:0009506,GO:0009640,GO:0009651,GO:0009793,GO:0009853,GO:0010388,GO:0042023,GO:0043161,GO:0046686,GO:0051510,GO:0051788,GO:0080129	AT5G64760	RPN5B	26S proteasome non-ATPase regulatory subunit 12 homolog B [Source:UniProtKB/Swiss-Prot;Acc:Q8VWK0]
MA_10426488g0010	2270.01	0.868559	0.884958	0.85022	0.470336	0.151826	0.122258	0.0584535	0.0480863	-0.142762	-0.23685	GO:0000085,GO:0004221,GO:0004843,GO:0005515,GO:0005634,GO:0005737,GO:0006511,GO:0008242,GO:0009640,GO:0010016,GO:0010388,GO:0016567,GO:0016571,GO:0016579,GO:0045893,GO:0048366
MA_6448622g0010	91.7981	0.992844	0.948115	0.915854	0.259839	0.179029	-0.0146367	-0.0469853	0.0431222	-0.327087	-0.359338	GO:0000085,GO:0000398,GO:0003676,GO:0003724,GO:0005524,GO:0005634,GO:0005829,GO:0007155,GO:0008026,GO:0009640,GO:0009793,GO:0009845,GO:0009909,GO:0009933,GO:0010090,GO:0010093,GO:0010162,GO:0010182,GO:0010228,GO:0010388,GO:0016567,GO:0016571,GO:0016579,GO	AT2G06990	HEN2	DExH-box ATP-dependent RNA helicase DExH10 [Source:UniProtKB/Swiss-Prot;Acc:Q9ZVW2]
MA_31247g0010	108.944	0.909123	0.587615	0.433256	0.266785	0.182153	-0.113217	-0.199155	-0.203353	-0.266521	-0.295595	GO:0000085,GO:0005622,GO:0006406,GO:0006606,GO:0009560,GO:0009640,GO:0009909,GO:0010074,GO:0010388,GO:0016567,GO:0016571,GO:0016579,GO:0045893,GO:0048046	AT5G17270		Protein prenylyltransferase superfamily protein [Source:UniProtKB/TrEMBL;Acc:Q9FFI4]
MA_10430797g0010	823.066	0.741237	0.366404	0.173538	0.387537	0.190749	0.16852	0.19881	0.217866	0.147089	0.194851	GO:0000085,GO:0005515,GO:0008180,GO:0009733,GO:0010093,GO:0010100,GO:0010387,GO:0010388,GO:0016567,GO:0016571,GO:0016579,GO:0045893	AT1G71230	CSN5B	COP9 signalosome complex subunit 5b [Source:UniProtKB/Swiss-Prot;Acc:Q9FVU9]
MA_10429431g0020	2103.52	0.913979	0.988389	0.466748	0.783971	0.264976	0.0503194	0.00462412	0.088321	-0.0374968	-0.114773	GO:0000085,GO:0005634,GO:0005829,GO:0006096,GO:0006499,GO:0006623,GO:0006635,GO:0006833,GO:0006972,GO:0007030,GO:0008541,GO:0009266,GO:0009407,GO:0009640,GO:0009651,GO:0009853,GO:0010388,GO:0043161,GO:0046686,GO:0051788,GO:0080129	AT5G23540	RPN11	26S proteasome non-ATPase regulatory subunit 14 homolog [Source:UniProtKB/Swiss-Prot;Acc:Q9LT08]
MA_126835g0010	574.704	0.720614	0.638914	0.446163	0.274043	0.271609	-0.440377	-0.307237	-0.337906	-0.440605	-0.412059	GO:0000085,GO:0004824,GO:0005524,GO:0005829,GO:0006430,GO:0009165,GO:0009506,GO:0009640,GO:0010388	AT3G11710	ATKRS-1	Lysine--tRNA ligase [Source:UniProtKB/TrEMBL;Acc:A0A178VAG3]
MA_10435858g0010	285.452	0.921223	0.916744	0.774498	0.569511	0.28422	0.0622188	-0.0352691	0.0546516	-0.0943122	-0.150857	GO:0000085,GO:0000724,GO:0003958,GO:0005506,GO:0005515,GO:0005634,GO:0005737,GO:0009640,GO:0009793,GO:0010181,GO:0010212,GO:0010388,GO:0016567,GO:0016571,GO:0016579,GO:0043687,GO:0045893,GO:0055114	AT3G02280	ATR3	NADPH-dependent diflavin oxidoreductase 1 [Source:UniProtKB/Swiss-Prot;Acc:Q6NPS8]
MA_38686g0010	127.639	0.841082	0.504399	0.258798	0.406085	0.368504	-0.176653	-0.234463	-0.276931	-0.210066	-0.209938	GO:0000085,GO:0005515,GO:0006396,GO:0007062,GO:0007131,GO:0007276,GO:0008284,GO:0009410,GO:0009640,GO:0010332,GO:0010388,GO:0010413,GO:0016567,GO:0016571,GO:0016579,GO:0031048,GO:0032204,GO:0032875,GO:0042138,GO:0043161,GO:0043247,GO:0043248,GO:0043687,GO	AT2G39090	APC7	AtAPC7 [Source:UniProtKB/TrEMBL;Acc:A0A178VSZ9]
MA_48786g0010	616.989	0.923762	0.856452	0.663651	0.475612	0.456867	0.0616758	0.056095	0.0785019	0.114109	0.109062	GO:0000085,GO:0009630,GO:0009640,GO:0009644,GO:0010388,GO:0042542	AT5G18420		At5g18420 [Source:UniProtKB/TrEMBL;Acc:B4F7N8]
MA_95753g0010	550.81	0.901613	0.942034	0.493425	0.862546	0.488069	-0.114206	-0.0393945	-0.169926	-0.0503776	-0.152697	GO:0000085,GO:0005634,GO:0005694,GO:0005739,GO:0006346,GO:0007062,GO:0008270,GO:0008327,GO:0009640,GO:0010200,GO:0010216,GO:0010388,GO:0010428,GO:0010429,GO:0016567,GO:0016579,GO:0018024,GO:0031048,GO:0042393,GO:0045132,GO:0045893,GO:0051567	AT2G22740	SUVH6	Histone-lysine N-methyltransferase, H3 lysine-9 specific SUVH6 [Source:UniProtKB/Swiss-Prot;Acc:Q8VZ17]
MA_10426083g0010	1040.32	0.906459	0.868735	0.822459	0.823625	0.526171	-0.162184	-0.117132	0.101458	0.0927202	0.207996	GO:0000085,GO:0005634,GO:0005829,GO:0006096,GO:0006499,GO:0006623,GO:0006635,GO:0006833,GO:0006972,GO:0007030,GO:0008541,GO:0009266,GO:0009407,GO:0009640,GO:0009651,GO:0009853,GO:0010388,GO:0043161,GO:0046686,GO:0051788,GO:0080129	AT5G23540	RPN11	26S proteasome non-ATPase regulatory subunit 14 homolog [Source:UniProtKB/Swiss-Prot;Acc:Q9LT08]
MA_8200529g0010	14.8315	0.988379	0.999566	0.900112	0.966843	0.530859	0.0463293	0.000676255	0.0953941	0.0278837	-0.321251	GO:0000085,GO:0005634,GO:0005829,GO:0005886,GO:0006457,GO:0009165,GO:0009640,GO:0009644,GO:0010286,GO:0010388,GO:0034976,GO:0042542,GO:0046686	AT1G12270	HOP1	Hop1 [Source:UniProtKB/TrEMBL;Acc:A0A178WM19]
MA_109945g0010	225.219	0.962959	0.940686	0.873166	0.85547	0.546892	0.0572131	0.0443561	0.0547418	-0.0573676	-0.149329	GO:0000085,GO:0005634,GO:0005829,GO:0005886,GO:0006635,GO:0006888,GO:0008541,GO:0009407,GO:0009640,GO:0009735,GO:0010090,GO:0010388,GO:0042023,GO:0043090,GO:0043161,GO:0048767,GO:0051302,GO:0051510,GO:0051604,GO:0051788,GO:0080129	AT4G24820	RPN7	26S proteasome non-ATPase regulatory subunit 6 homolog [Source:UniProtKB/Swiss-Prot;Acc:Q93Y35]
MA_10433387g0010	186.721	0.981143	0.970256	0.433616	0.886154	0.619004	0.0343543	-0.0228599	-0.203398	-0.045212	-0.123152	GO:0000085,GO:0000166,GO:0005634,GO:0005829,GO:0006281,GO:0008641,GO:0009414,GO:0009640,GO:0009734,GO:0009965,GO:0010252,GO:0010388,GO:0016567,GO:0016571,GO:0016579,GO:0045893	AT1G05180	AXR1	NEDD8-activating enzyme E1 regulatory subunit [Source:UniProtKB/TrEMBL;Acc:A0A178WFT2]
MA_10312961g0010	146.157	0.795625	0.818541	0.182678	0.815235	0.620912	-0.163534	0.0825754	-0.250717	-0.0562116	-0.0988975	GO:0000085,GO:0000166,GO:0005634,GO:0005829,GO:0006281,GO:0008641,GO:0009414,GO:0009640,GO:0009734,GO:0009965,GO:0010252,GO:0010388,GO:0016567,GO:0016571,GO:0016579,GO:0045893	AT1G05180	AXR1	NEDD8-activating enzyme E1 regulatory subunit [Source:UniProtKB/TrEMBL;Acc:A0A178WFT2]
MA_129211g0010	1705.71	0.645437	0.994293	0.0855698	0.652922	0.763936	-0.162831	0.0025759	-0.202588	0.0645957	-0.0411199	GO:0000085,GO:0009640,GO:0009910,GO:0010388,GO:0016567,GO:0016571,GO:0016579,GO:0045893	AT1G79730	VIP2	Protein PAF1 homolog [Source:UniProtKB/Swiss-Prot;Acc:F4HQA1]
MA_10431292g0020	5449.61	0.742681	0.571026	0.504629	0.821778	0.885205	0.17415	0.146936	0.126385	0.0484751	0.0285031	GO:0000085,GO:0005634,GO:0005829,GO:0005886,GO:0006457,GO:0009165,GO:0009640,GO:0009644,GO:0010286,GO:0010388,GO:0034976,GO:0042542,GO:0046686	AT1G62740	HOP2	Hsp70-Hsp90 organizing protein 2 [Source:UniProtKB/Swiss-Prot;Acc:Q5XEP2]
MA_6634g0010	2128.88	0.89365	0.18669	0.00242094	0.000267205	2.62547e-18	-0.205079	-0.591978	-0.95573	-1.11382	-2.40602	GO:0000166,GO:0000398,GO:0000786,GO:0003677,GO:0003723,GO:0005829,GO:0007283,GO:0016607,GO:0030422,GO:0035196,GO:0043687,GO:0045893	AT3G23890	TOP2	DNA topoisomerase 2 [Source:UniProtKB/Swiss-Prot;Acc:P30182]
MA_158556g0010	1544.8	0.927274	0.00955951	0.0331992	1.09418262031121e-10	3.26707185660367e-24	0.108626	-0.712358	-0.518135	-1.38246	-2.08981	GO:0000175,GO:0003723,GO:0004748,GO:0005524,GO:0005739,GO:0005971,GO:0006094,GO:0006261,GO:0006364,GO:0006399,GO:0007010,GO:0009165,GO:0009202,GO:0009507,GO:0009793,GO:0009902,GO:0010027,GO:0010498,GO:0046686,GO:0055114	AT2G21790	RNR1	Ribonucleoside-diphosphate reductase large subunit [Source:UniProtKB/Swiss-Prot;Acc:Q9SJ20]
MA_10435382g0010	1425.11	0.996952	0.106195	0.0205958	3.45159216701353e-10	3.00652443904552e-21	0.00522287	-0.464744	-0.515388	-1.25108	-1.81189	GO:0000175,GO:0003723,GO:0004748,GO:0005524,GO:0005739,GO:0005971,GO:0006094,GO:0006261,GO:0006364,GO:0006399,GO:0007010,GO:0009165,GO:0009202,GO:0009507,GO:0009793,GO:0009902,GO:0010027,GO:0010498,GO:0046686,GO:0055114	AT2G21790	RNR1	Ribonucleoside-diphosphate reductase large subunit [Source:UniProtKB/Swiss-Prot;Acc:Q9SJ20]
MA_10426777g0010	1115.44	0.813816	0.0127831	0.000252449	7.0984393749065e-13	8.95872229245811e-21	-0.224367	-0.695432	-0.833922	-1.54557	-1.94614	GO:0000911,GO:0003677,GO:0005315,GO:0005524,GO:0005634,GO:0006268,GO:0006270,GO:0006275,GO:0006306,GO:0006817,GO:0008094,GO:0008283,GO:0009673,GO:0009909,GO:0009941,GO:0010389,GO:0016020,GO:0051322,GO:0051567	AT2G07690	MCM5	DNA replication licensing factor MCM5 [Source:UniProtKB/Swiss-Prot;Acc:O80786]
MA_111652g0010	232.922	0.690302	0.114542	0.00226422	1.36393163063828e-9	3.8088654907112e-18	-0.474215	-0.739064	-1.05949	-1.95491	-2.72715	GO:0000724,GO:0003677,GO:0004386,GO:0005524,GO:0006261,GO:0008270,GO:0009294
MA_88982g0010	958.043	0.836304	0.130087	0.00247968	6.91421e-05	1.35965071148889e-17	-0.29084	-0.682404	-1.00137	-1.26231	-2.47744	GO:0000079,GO:0005634,GO:0005737,GO:0019901,GO:0042023,GO:0051301	AT5G11300	CYCA2-2	Cyclin-A2-2 [Source:UniProtKB/Swiss-Prot;Acc:Q147G5]
MA_15713g0010	1778.32	0.899335	0.100338	0.00229531	8.46531134933204e-8	1.25901006491567e-15	-0.151242	-0.54072	-0.751413	-1.23464	-1.75381	GO:0003677,GO:0005515,GO:0005524,GO:0005634,GO:0006268,GO:0006270,GO:0008094	AT5G44635	MCM6	minichromosome maintenance (MCM2/3/5) family protein [Source:TAIR;Acc:AT5G44635]
MA_10426237g0010	1074.34	0.790035	0.0343216	0.00163728	3.40185242560613e-8	2.67180069000479e-15	-0.267354	-0.671591	-0.802789	-1.31794	-1.80448	GO:0003677,GO:0005524,GO:0005634,GO:0006270,GO:0017111	AT4G02060	MCM7	DNA replication licensing factor MCM7 [Source:UniProtKB/Swiss-Prot;Acc:P43299]
MA_10189019g0010	440.466	0.924817	0.343931	0.00726642	3.8446247098795e-8	7.72569771098291e-15	-0.108988	-0.335455	-0.623075	-1.1824	-1.61737	GO:0004674,GO:0004842,GO:0005515,GO:0005524,GO:0005634,GO:0005829,GO:0005886,GO:0009729,GO:0009733,GO:0009742,GO:0009825,GO:0009933,GO:0009965,GO:0042023,GO:0042538,GO:0043161,GO:0043248,GO:0046777,GO:0046827,GO:0051510,GO:0051788	AT5G14640	ASK5	Shaggy-related protein kinase epsilon [Source:UniProtKB/Swiss-Prot;Acc:Q8VZD5]
MA_112539g0010	251.926	0.975564	0.192183	0.178446	3.97165e-06	3.8213812142288e-14	-0.0551122	-0.541795	-0.449194	-1.28219	-2.01837	GO:0000808,GO:0005515,GO:0006261	AT1G26840	ORC6	Origin of replication complex subunit 6 [Source:UniProtKB/Swiss-Prot;Acc:Q9ZVH3]
MA_10181246g0010	205.763	0.839713	0.0940595	0.00150952	1.71119e-05	5.30001692875272e-14	-0.25138	-0.645202	-0.919598	-1.20231	-2.01178	GO:0005634,GO:0005737,GO:0006270,GO:0006275,GO:0006306,GO:0007067,GO:0008283,GO:0009909,GO:0010389,GO:0031047,GO:0035402,GO:0035407,GO:0048451,GO:0048453,GO:0051225,GO:0051322,GO:0051567,GO:0072354,GO:0072355	AT1G09450	HASPIN	Serine/threonine-protein kinase haspin homolog [Source:UniProtKB/Swiss-Prot;Acc:O80528]
MA_10428037g0010	706.341	0.871611	0.225254	0.00471543	4.95624e-06	6.26014387290061e-13	-0.171737	-0.40002	-0.648886	-0.989126	-1.47578	GO:0000280,GO:0000911,GO:0005525,GO:0006270,GO:0006275,GO:0006306,GO:0006346,GO:0007000,GO:0008283,GO:0009909,GO:0010389,GO:0031048,GO:0051322,GO:0051567	AT1G53140	DRP5A	DRP5A [Source:UniProtKB/TrEMBL;Acc:A0A178WBH9]
MA_87237g0010	223.598	0.645437	0.00473123	0.00546446	3.30674230667533e-12	3.88535035905123e-12	-0.236086	-0.520793	-0.444155	-1.06707	-1.04805	GO:0000226,GO:0000724,GO:0000911,GO:0003677,GO:0003950,GO:0005634,GO:0006261,GO:0006275,GO:0006306,GO:0006346,GO:0006471,GO:0006979,GO:0007067,GO:0007129,GO:0007131,GO:0007267,GO:0008270,GO:0009555,GO:0009616,GO:0009737,GO:0009855,GO:0009909,GO:0010014,GO	AT2G31320	PARP1	Poly [ADP-ribose] polymerase 1 [Source:UniProtKB/Swiss-Prot;Acc:Q9ZP54]
MA_3471g0020	327.284	0.789885	0.0858964	0.00523648	2.65481255987947e-7	1.54920507519678e-11	-0.263063	-0.568189	-0.709553	-1.22383	-1.54635	GO:0000076,GO:0000084,GO:0000724,GO:0000731,GO:0000911,GO:0003002,GO:0003676,GO:0003887,GO:0005658,GO:0006269,GO:0006270,GO:0006271,GO:0006275,GO:0006306,GO:0007155,GO:0008283,GO:0009910,GO:0009965,GO:0010090,GO:0036094,GO:0042023,GO:0045010,GO:0048449,GO	AT5G67100	POLA	DNA polymerase alpha catalytic subunit [Source:UniProtKB/Swiss-Prot;Acc:Q9FHA3]
MA_114779g0010	590.402	0.764273	0.2554	0.000194805	4.7654e-05	2.50684442457298e-11	-0.316931	-0.473081	-1.02173	-1.09857	-1.6837	GO:0005634,GO:0006261,GO:0009507,GO:0009658,GO:0016458,GO:0019219,GO:0019901,GO:0034968,GO:0048229,GO:0051726,GO:0070182,GO:2000112	AT2G31270	CDT1A	CDT1-like protein a, chloroplastic [Source:UniProtKB/Swiss-Prot;Acc:Q9SJW9]
MA_1498g0010	106.588	0.645437	0.0148481	0.0111532	2.58140768594837e-8	3.25715073773667e-11	-0.33458	-0.6573	-0.583784	-1.22467	-1.45567	GO:0000724,GO:0005739,GO:0006261,GO:0006275,GO:0006298,GO:0006306,GO:0006342,GO:0007127,GO:0009408,GO:0009507,GO:0009555,GO:0016444,GO:0016572,GO:0016787,GO:0030983,GO:0031047,GO:0032042,GO:0043687,GO:0044428,GO:0045893,GO:0051567,GO:0051726	AT3G24320	MSH1	DNA mismatch repair protein MSH1, mitochondrial [Source:UniProtKB/Swiss-Prot;Acc:Q84LK0]
MA_7952g0010	374.491	0.969182	0.268791	0.577105	0.000117401	3.29222367602827e-11	0.0476333	-0.343435	-0.156475	-0.782482	-1.27547	GO:0003896,GO:0005658,GO:0006269,GO:0006306,GO:0006351,GO:0008283,GO:0051567
MA_317249g0010	337.414	0.807519	0.340304	0.00213905	0.000190958	6.13450483973593e-11	-0.348878	-0.525277	-1.08669	-1.2744	-2.06172	GO:0000166,GO:0000911,GO:0005694,GO:0006270,GO:0006275,GO:0006306,GO:0006346,GO:0007062,GO:0007067,GO:0007129,GO:0007131,GO:0008283,GO:0009506,GO:0009909,GO:0010267,GO:0010389,GO:0031048,GO:0035196,GO:0048449,GO:0051322,GO:0051567,GO:0051607	AT5G48600	ATSMC3	Structural maintenance of chromosomes protein [Source:UniProtKB/TrEMBL;Acc:F4K1S1]
MA_10436457g0010	409.864	0.935428	0.312289	0.0191272	1.05261e-05	6.56642561464534e-11	-0.113556	-0.425049	-0.66951	-1.15823	-1.62754	GO:0003676,GO:0003887,GO:0005739,GO:0006264,GO:0006302,GO:0009295,GO:0009507,GO:0033259	AT1G50840	POLGAMMA2	polymerase gamma 2 [Source:TAIR;Acc:AT1G50840]
MA_130980g0010	167.575	0.643454	0.123138	0.083428	8.01183e-05	6.77647366333159e-11	0.249079	0.341466	0.311133	0.612632	0.934817	GO:0004871,GO:0005515,GO:0005834,GO:0007165,GO:0007276,GO:0010091,GO:0032875,GO:0043161,GO:0043248,GO:0051302,GO:0051510,GO:0051788
MA_824550g0010	96.0432	0.972351	0.106848	0.00872878	7.1070156697007e-8	1.17724926939214e-10	-0.0567373	-0.587859	-0.732703	-1.43325	-1.70018	GO:0003677,GO:0003887,GO:0005739,GO:0006264,GO:0006302,GO:0008408,GO:0009295,GO:0009507,GO:0033259	AT3G20540	POLGAMMA1	Polymerase gamma 1 [Source:UniProtKB/TrEMBL;Acc:F4JEQ3]
MA_9011g0010	599.524	0.675114	0.260979	0.000912803	0.000233475	1.19936430285942e-10	-0.426572	-0.497292	-0.977789	-1.06358	-1.7192	GO:0005634,GO:0006261,GO:0009507,GO:0009658,GO:0016458,GO:0019219,GO:0019901,GO:0034968,GO:0048229,GO:0051726,GO:0070182,GO:2000112	AT2G31270	CDT1A	CDT1-like protein a, chloroplastic [Source:UniProtKB/Swiss-Prot;Acc:Q9SJW9]
MA_14020g0030	427.642	0.819711	0.288291	0.0102343	3.74239e-05	1.85124672554103e-10	-0.201316	-0.347777	-0.571475	-0.866302	-1.26792	GO:0000724,GO:0005739,GO:0005829,GO:0006270,GO:0006275,GO:0006306,GO:0008283,GO:0009909,GO:0010389,GO:0016458,GO:0051567	AT1G67630	POLA2	DNA polymerase alpha subunit B [Source:UniProtKB/TrEMBL;Acc:F4HTP2]
MA_10341796g0010	82.0132	0.780748	0.115726	0.000127146	0.000833572	4.12644788263245e-10	-0.286899	-0.570962	-1.02377	-0.905477	-1.64919	GO:0000911,GO:0005694,GO:0006270,GO:0006275,GO:0006306,GO:0006346,GO:0008283,GO:0009909,GO:0010267,GO:0010389,GO:0031048,GO:0035196,GO:0048449,GO:0051322,GO:0051567,GO:0051607
MA_10430569g0010	2866.6	0.983897	0.216033	0.554588	0.000965285	5.16994332665699e-10	-0.0327213	-0.409822	-0.180629	-0.741384	-1.27428	GO:0004748,GO:0006261,GO:0006281,GO:0007275,GO:0009165,GO:0009186,GO:0012501,GO:0046914,GO:0051726,GO:0055114	AT3G27060	TSO2	TSO2 [Source:UniProtKB/TrEMBL;Acc:A0A178VJE9]
MA_13020g0010	10923.8	0.690302	0.266904	0.00240869	3.70294e-06	7.09880064131011e-10	0.190066	0.230515	0.42224	0.611928	0.772439	GO:0004842,GO:0005524,GO:0005622,GO:0005886,GO:0006301,GO:0006635,GO:0006944,GO:0016558,GO:0016567,GO:0031625,GO:0042023,GO:0043161,GO:0043248,GO:0048193,GO:0051510,GO:0051788	AT5G53300	UBC10	Ubiquitin-conjugating enzyme E2 10 [Source:UniProtKB/Swiss-Prot;Acc:P35133]
MA_30958g0010	1102.82	0.601845	0.193749	0.0191272	1.0187361685291e-7	1.24082180563364e-9	-0.59342	-0.674106	-0.881275	-1.77747	-1.94745	GO:0000287,GO:0004170,GO:0005829,GO:0006261,GO:0006281,GO:0009219,GO:0042802	AT3G46940	DUT1	dUTP-PYROPHOSPHATASE-LIKE 1 [Source:UniProtKB/TrEMBL;Acc:A0A1I9LM85]
MA_91393g0010	319.643	0.628674	0.309447	0.00619276	0.000783723	2.25612095770098e-9	-0.4163	-0.412729	-0.740249	-0.881549	-1.45366	GO:0001673,GO:0005515,GO:0006261,GO:0009536,GO:0009555,GO:0009790,GO:0019005,GO:0031146,GO:0048316,GO:0055047	AT3G54650	FBL17	F-box/LRR-repeat protein 17 [Source:UniProtKB/Swiss-Prot;Acc:Q8W104]
MA_10435124g0010	895.83	0.767394	0.067073	0.242016	3.87901e-06	4.19295035291666e-9	-0.153739	-0.325855	-0.189537	-0.608542	-0.742457	GO:0003677,GO:0003887,GO:0006261,GO:0006306,GO:0006346,GO:0007020,GO:0008283,GO:0009560,GO:0009909,GO:0031048,GO:0048449,GO:0051567	AT2G42120	POLD2	DNA polymerase delta small subunit [Source:UniProtKB/TrEMBL;Acc:F4IM00]
MA_831562g0010	225.896	0.992375	0.326119	0.523761	0.00517806	6.56230511770169e-9	0.0187196	-0.446762	-0.248596	-0.830734	-1.57119	GO:0000808,GO:0005515,GO:0006261	AT1G26840	ORC6	Origin of replication complex subunit 6 [Source:UniProtKB/Swiss-Prot;Acc:Q9ZVH3]
MA_94094g0010	202.439	0.877028	0.220629	0.0101691	1.21899e-05	1.36640438959088e-8	-0.239274	-0.58466	-0.867099	-1.37477	-1.703	GO:0006261,GO:0006279,GO:0006306,GO:0008283,GO:0048229,GO:0051567	AT3G25100	CDC45	CDC45 (Cell division cycle 45)-like protein [Source:UniProtKB/TrEMBL;Acc:Q9LSG6]
MA_10041g0010	78.2401	0.974116	0.613977	0.251746	0.00203983	1.492107745621e-8	-0.0698996	-0.331201	-0.484989	-1.09974	-1.90429	GO:0006270,GO:0006275,GO:0006306,GO:0008283,GO:0051567,GO:0051726	AT3G51280		Protein POLLENLESS 3-LIKE 2 [Source:UniProtKB/Swiss-Prot;Acc:Q9SD20]
MA_242082g0010	129.78	0.972397	0.46892	0.105186	0.00149695	9.68329109865672e-7	-0.0725216	-0.426524	-0.631544	-1.10003	-1.58139	GO:0000166,GO:0001882,GO:0003677,GO:0003887,GO:0003896,GO:0005634,GO:0006270,GO:0006273,GO:0008408	AT5G67100	POLA	DNA polymerase alpha catalytic subunit [Source:UniProtKB/Swiss-Prot;Acc:Q9FHA3]
MA_59360g0010	1102.11	0.684267	0.437959	0.00322878	0.0100354	1.06127e-06	-0.352617	-0.319983	-0.742566	-0.656882	-1.11568	GO:0000228,GO:0000400,GO:0000403,GO:0000404,GO:0000406,GO:0000710,GO:0000724,GO:0003684,GO:0005515,GO:0005524,GO:0005886,GO:0006200,GO:0006270,GO:0006275,GO:0006290,GO:0006301,GO:0006306,GO:0006311,GO:0006346,GO:0008094,GO:0008283,GO:0009909,GO:0016246,GO	AT3G18524	MSH2	DNA mismatch repair protein MSH2 [Source:UniProtKB/Swiss-Prot;Acc:O24617]
MA_728362g0010	263.284	0.795553	0.336287	0.423182	0.000493094	3.21614e-06	-0.264239	-0.387277	-0.262452	-0.889842	-1.12461	GO:0003918,GO:0005524,GO:0005694,GO:0005739,GO:0006200,GO:0006261,GO:0006265,GO:0007059,GO:0009220,GO:0009295,GO:0009330,GO:0009507,GO:0016592	AT3G10690	GYRA	DNA gyrase subunit A, chloroplastic/mitochondrial [Source:UniProtKB/Swiss-Prot;Acc:Q9CAF6]
MA_101786g0010	353.329	0.927274	0.48384	0.0132952	0.0279157	3.60835e-06	-0.109147	-0.275621	-0.596183	-0.536228	-1.00477	GO:0000226,GO:0000911,GO:0003777,GO:0005524,GO:0005874,GO:0006270,GO:0006275,GO:0006306,GO:0006342,GO:0007018,GO:0007067,GO:0007129,GO:0007131,GO:0008283,GO:0009909,GO:0010228,GO:0010564,GO:0051322,GO:0051567	AT2G36200		P-loop containing nucleoside triphosphate hydrolases superfamily protein [Source:UniProtKB/TrEMBL;Acc:F4ILV6]
MA_7506g0010	40.5541	0.991524	0.6361	0.18027	7.52635e-05	4.42817e-06	-0.0287094	-0.329472	-0.57515	-1.46861	-1.66865	GO:0006261	AT3G60660		Spindle and kinetochore-associated protein 1 homolog [Source:UniProtKB/Swiss-Prot;Acc:Q9LZZ7]
MA_18859g0010	26.7329	0.827141	0.386993	0.000542277	0.122357	4.6687e-06	-0.408652	-0.621846	-1.56577	-0.780631	-1.96983	GO:0005634,GO:0006084,GO:0006270,GO:0006275,GO:0006342,GO:0009507,GO:0009658,GO:0009909,GO:0010389,GO:0016572,GO:0019901,GO:0048229,GO:0051567,GO:0070182	AT2G31270	CDT1A	CDT1-like protein a, chloroplastic [Source:UniProtKB/Swiss-Prot;Acc:Q9SJW9]
MA_927296g0010	654.138	0.323808	0.352705	0.00286008	0.000436727	1.13719e-05	-0.230522	-0.151705	-0.315446	-0.365798	-0.436947	GO:0005737,GO:0006261,GO:0016787,GO:0046872	AT4G23860		PHD finger protein-like protein (Fragment) [Source:UniProtKB/TrEMBL;Acc:C0SVJ2]
MA_98643g0010	79.7869	0.71048	0.480916	0.188946	0.0762931	1.17184e-05	-0.490768	-0.450446	-0.574789	-0.72406	-1.54087	GO:0000226,GO:0000911,GO:0005622,GO:0006270,GO:0006275,GO:0006306,GO:0006346,GO:0008283,GO:0009909,GO:0010389,GO:0019722,GO:0031048,GO:0051322,GO:0051567	AT2G32590	CAPH	Condensin complex subunit 2 [Source:UniProtKB/Swiss-Prot;Acc:Q564K3]
MA_18397g0010	1916.37	0.352079	0.672962	0.0253828	0.00225619	3.82199e-05	0.227419	0.086343	0.246344	0.320998	0.403126	GO:0004842,GO:0005524,GO:0005634,GO:0005737,GO:0008283,GO:0016567,GO:0016579,GO:0042023,GO:0043161,GO:0043248,GO:0051510,GO:0051788	AT1G50490	UBC20	Ubiquitin-conjugating enzyme E2 20 [Source:UniProtKB/Swiss-Prot;Acc:Q8L7T3]
MA_10432810g0010	75.4569	0.901955	0.558999	0.0518136	0.00156006	3.90342e-05	-0.256569	-0.446842	-0.899227	-1.32807	-1.61591	GO:0000166,GO:0000911,GO:0005694,GO:0006270,GO:0006275,GO:0006306,GO:0006346,GO:0007062,GO:0007067,GO:0007129,GO:0007131,GO:0008283,GO:0009506,GO:0009909,GO:0010267,GO:0010389,GO:0031048,GO:0035196,GO:0048449,GO:0051322,GO:0051567,GO:0051607
MA_422840g0010	437.111	0.92958	0.351749	0.162487	0.00561616	4.07526e-05	0.0883152	-0.286344	-0.313619	-0.55285	-0.759302	GO:0000226,GO:0000911,GO:0006270,GO:0006275,GO:0006306,GO:0006342,GO:0007067,GO:0007129,GO:0007131,GO:0008283,GO:0009909,GO:0010228,GO:0010564,GO:0051322,GO:0051567
MA_45640g0010	8391.61	0.903903	0.384917	0.614983	0.0466743	4.74218e-05	0.143974	0.345993	0.172534	0.521808	0.932024	GO:0000302,GO:0000785,GO:0005634,GO:0005739,GO:0005886,GO:0006261,GO:0006306,GO:0006342,GO:0006598,GO:0006612,GO:0006816,GO:0006827,GO:0006878,GO:0007030,GO:0007568,GO:0008270,GO:0009611,GO:0009651,GO:0009706,GO:0009805,GO:0009909,GO:0009963,GO:0009965,GO	AT1G66240	ATX1	homolog of anti-oxidant 1 [Source:TAIR;Acc:AT1G66240]
MA_675509g0010	135.476	0.950929	0.619658	0.152517	0.0679248	6.25382e-05	0.0894717	-0.251472	-0.445981	-0.53802	-1.04368	GO:0005515,GO:0005524,GO:0005739,GO:0006261,GO:0009536,GO:0051726	AT2G29680	CDC6	Cell division control protein 6 homolog [Source:UniProtKB/Swiss-Prot;Acc:O82387]
MA_8415532g0010	56.1604	0.790035	0.284941	0.0813882	0.0012363	0.000114046	-0.317452	-0.4933	-0.587473	-1.00506	-1.15648	GO:0003677,GO:0003887,GO:0005739,GO:0006264,GO:0006302,GO:0009295,GO:0009507,GO:0033259	AT3G20540	POLGAMMA1	Polymerase gamma 1 [Source:UniProtKB/TrEMBL;Acc:F4JEQ3]
MA_886844g0010	167.501	0.983207	0.732171	0.463451	0.00277748	0.000131558	-0.0311341	-0.144641	-0.194929	-0.630743	-0.766785	GO:0000811,GO:0006270,GO:0009507	AT1G80190	PSF1	partner of SLD five 1 [Source:TAIR;Acc:AT1G80190]
MA_817741g0010	71.8515	0.928987	0.234471	0.119505	0.000237262	0.000258819	-0.138239	-0.533318	-0.53435	-1.12269	-1.08393	GO:0003677,GO:0003887,GO:0005739,GO:0006264,GO:0006302,GO:0009295,GO:0009507,GO:0033259	AT3G20540	POLGAMMA1	Polymerase gamma 1 [Source:UniProtKB/TrEMBL;Acc:F4JEQ3]
MA_10431395g0010	1870.36	0.897442	0.769833	0.431413	0.0654979	0.000336826	0.0967718	0.0959076	0.153735	0.302937	0.516351	GO:0005524,GO:0005634,GO:0005829,GO:0005886,GO:0006094,GO:0006096,GO:0006635,GO:0007292,GO:0008233,GO:0008540,GO:0008568,GO:0009407,GO:0009408,GO:0009651,GO:0009853,GO:0009933,GO:0009965,GO:0010078,GO:0010386,GO:0035266,GO:0042023,GO:0043161,GO:0046686,GO	AT4G29040	RPT2A	RPT2a [Source:UniProtKB/TrEMBL;Acc:A0A178V3V3]
MA_10435491g0030	446.474	0.693074	0.171445	0.0106401	0.00040034	0.00038386	-0.279958	-0.398255	-0.543371	-0.720518	-0.696777	GO:0000228,GO:0000400,GO:0000710,GO:0003684,GO:0005515,GO:0006200,GO:0006270,GO:0006275,GO:0006290,GO:0007131,GO:0008094,GO:0009411,GO:0032137,GO:0032138,GO:0032301,GO:0043570,GO:0045910,GO:0048451,GO:0048453,GO:0051726	AT4G02070	MSH6	DNA mismatch repair protein MSH6 [Source:UniProtKB/Swiss-Prot;Acc:O04716]
MA_10290598g0010	213.049	0.891142	0.945978	0.569785	0.0839381	0.000417314	0.18244	-0.0540923	-0.210875	-0.512701	-0.919161	GO:0004871,GO:0005515,GO:0005834,GO:0007165,GO:0007276,GO:0010091,GO:0032875,GO:0043161,GO:0043248,GO:0051302,GO:0051510,GO:0051788	AT4G11920	FZR1	Protein FIZZY-RELATED 1 [Source:UniProtKB/Swiss-Prot;Acc:Q8VZS9]
MA_416266g0010	98.6357	0.840986	0.735395	0.383278	0.324057	0.00057767	-0.301112	-0.240379	-0.378272	-0.409088	-1.1294	GO:0006270	AT2G20980	MCM10	Minichromosome maintenance 10 [Source:UniProtKB/TrEMBL;Acc:Q5XVE2]
MA_93267g0010	365.46	0.752735	0.667247	0.262874	0.270068	0.000974776	-0.342141	-0.243395	-0.391953	-0.378806	-0.911897	GO:0000724,GO:0003684,GO:0005515,GO:0005524,GO:0005634,GO:0006261,GO:0006275,GO:0006306,GO:0006355,GO:0007126,GO:0008094,GO:0009555,GO:0010332,GO:0016444,GO:0016568,GO:0031047,GO:0051726
MA_10331305g0010	11.0874	0.958553	0.586822	0.149763	0.00868751	0.000976255	-0.162861	-0.524792	-0.874597	-1.3919	-1.66837	GO:0000724,GO:0003676,GO:0006270,GO:0006275,GO:0006306,GO:0008283,GO:0009555,GO:0009909,GO:0010224,GO:0010389,GO:0016444,GO:0031047,GO:0051567	AT5G08020	RPA1B	Replication protein A 70 kDa DNA-binding subunit B [Source:UniProtKB/Swiss-Prot;Acc:Q9SD82]
MA_14242g0010	8.06338	0.720614		0.561402	0.0718998	0.00152874	0.659866	0.466229	0.402255	0.998897	1.59588	GO:0042023
MA_8186832g0010	216.931	0.871611	0.552813	0.112101	0.0231592	0.00242549	-0.134083	-0.186266	-0.316547	-0.425144	-0.530264	GO:0006261,GO:0006312,GO:0009560	AT1G34770		CONTAINS InterPro DOMAIN/s: MAGE protein (InterPro:IPR002190); Has 1274 Blast hits to 1260 proteins in 85 species: Archae - 0; Bacteria - 0; Metazoa - 1104; Fungi - 45; Plants - 49; Viruses - 0; Other Eukaryotes - 76 (source: NCBI BLink). [Source:TAIR;Acc:AT1G34770]
MA_10327014g0020	11.6692	0.9671	0.42265	0.0215634	0.0186171	0.00300773	-0.109742	-0.580039	-1.09875	-1.11744	-1.35769	GO:0000724,GO:0003677,GO:0005634,GO:0006270,GO:0006275,GO:0006306,GO:0008283,GO:0009555,GO:0009909,GO:0010224,GO:0010389,GO:0016444,GO:0031047,GO:0051567	AT5G08020	RPA1B	Replication protein A 70 kDa DNA-binding subunit B [Source:UniProtKB/Swiss-Prot;Acc:Q9SD82]
MA_40647g0020	372.933	0.981143	0.934541	0.388037	0.879229	0.00328434	-0.0444816	-0.0597745	0.282292	-0.0571465	0.725481	GO:0000911,GO:0005515,GO:0006270,GO:0006275,GO:0006298,GO:0006306,GO:0007067,GO:0007129,GO:0007131,GO:0008283,GO:0009909,GO:0010389,GO:0016458,GO:0030983,GO:0044428,GO:0051322,GO:0051567	AT3G24495	MSH7	DNA mismatch repair protein MSH7 [Source:UniProtKB/Swiss-Prot;Acc:Q9SMV7]
MA_41124g0010	309.779	0.898565	0.739774	0.0107845	0.0273931	0.00405549	-0.19194	-0.212482	-0.81064	-0.708007	-0.84938	GO:0000228,GO:0000400,GO:0000710,GO:0003684,GO:0005515,GO:0006200,GO:0006270,GO:0006275,GO:0006290,GO:0007131,GO:0008094,GO:0009411,GO:0032137,GO:0032138,GO:0032301,GO:0043570,GO:0045910,GO:0048451,GO:0048453,GO:0051726	AT4G02070	MSH6	DNA mismatch repair protein MSH6 [Source:UniProtKB/Swiss-Prot;Acc:O04716]
MA_158513g0010	2463.92	0.903903	0.41352	0.946456	0.0636429	0.00478112	0.0971754	0.224212	0.0200486	0.333478	0.455529	GO:0004674,GO:0004842,GO:0005515,GO:0005524,GO:0005634,GO:0005829,GO:0005886,GO:0009729,GO:0009733,GO:0009742,GO:0009825,GO:0009933,GO:0009965,GO:0042023,GO:0042538,GO:0043161,GO:0043248,GO:0046777,GO:0046827,GO:0051510,GO:0051788	AT5G14640	ASK5	Shaggy-related protein kinase epsilon [Source:UniProtKB/Swiss-Prot;Acc:Q8VZD5]
MA_168616g0030	261.14	0.972364	0.458792	0.67391	0.00189756	0.0100445	0.0380533	-0.229395	-0.111171	-0.581711	-0.472737	GO:0000398,GO:0005622,GO:0006261,GO:0006406,GO:0006606,GO:0009560,GO:0009909,GO:0010074,GO:0051604	AT1G49540	ELP2	Elongator protein 2 [Source:UniProtKB/TrEMBL;Acc:F4I1S8]
MA_140610g0010	2362.91	0.996503	0.692394	0.85519	0.0508736	0.0100668	-0.00433929	0.125894	-0.0477252	0.334505	0.403464	GO:0005886,GO:0010091,GO:0016874,GO:0042023,GO:0070647	AT4G38600	UPL3	E3 ubiquitin-protein ligase UPL3 [Source:UniProtKB/Swiss-Prot;Acc:Q6WWW4]
MA_18372g0010	199.469	0.85483	0.972405	0.0391854	0.595901	0.0105279	-0.211785	-0.0276733	-0.56918	-0.183612	-0.648292	GO:0003677,GO:0004386,GO:0005524,GO:0006270,GO:0006275,GO:0008283,GO:0009855,GO:0009887,GO:0010051,GO:0046686,GO:0048439,GO:0048519,GO:0051726	AT5G63950	CHR24	Protein CHROMATIN REMODELING 24 [Source:UniProtKB/Swiss-Prot;Acc:Q8W103]
MA_34495g0010	798.179	0.65964	0.670174	0.169683	0.0186171	0.011195	-0.524153	-0.289942	-0.55321	-0.844189	-0.857538	GO:0000287,GO:0004170,GO:0005829,GO:0006226,GO:0006261,GO:0006281,GO:0042802,GO:0046080	AT3G46940	DUT1	dUTP-PYROPHOSPHATASE-LIKE 1 [Source:UniProtKB/TrEMBL;Acc:A0A1I9LM85]
MA_10429760g0010	12.9374	0.93007	0.989087	0.182728	0.114409	0.0154988	0.202421	0.0190935	-0.725606	-0.802753	-1.11735	GO:0006261	AT3G27640		Transducin/WD40 repeat-like superfamily protein [Source:UniProtKB/TrEMBL;Acc:Q94C55]
MA_10435855g0010	179.531	0.955902	0.248966	0.267014	0.0828958	0.019128	-0.0502323	0.271762	0.213074	0.300155	0.371448	GO:0003887,GO:0005515,GO:0006261,GO:0010224,GO:0042276,GO:0042732
MA_10431431g0010	246.147	0.85835	0.603046	0.0980457	0.0533716	0.0204097	-0.24599	-0.289001	-0.557542	-0.622118	-0.692065	GO:0000226,GO:0000911,GO:0005622,GO:0006270,GO:0006275,GO:0006306,GO:0006346,GO:0008283,GO:0009909,GO:0010389,GO:0019722,GO:0031048,GO:0051322,GO:0051567	AT2G32590	CAPH	Condensin complex subunit 2 [Source:UniProtKB/Swiss-Prot;Acc:Q564K3]
MA_738195g0010	38.249	0.998984	0.961228	0.880829	0.239303	0.0325045	0.0046688	0.0550668	0.0942413	-0.523605	-0.828042	GO:0005515,GO:0006270,GO:0006275,GO:0006306,GO:0006346,GO:0008283,GO:0010440,GO:0016246,GO:0016538,GO:0031048,GO:0045859,GO:0051567,GO:0051726	AT1G76310	CYCB2;4	CYCLIN B2;4 [Source:TAIR;Acc:AT1G76310]
MA_10426672g0010	6286.01	0.991848	0.999191	0.364838	0.179453	0.0335757	0.0114918	-0.000606277	0.185918	0.249627	0.348159	GO:0004842,GO:0005524,GO:0005634,GO:0005737,GO:0005886,GO:0006301,GO:0006635,GO:0006944,GO:0016558,GO:0031625,GO:0042023,GO:0043161,GO:0043248,GO:0048193,GO:0051510,GO:0051788
MA_10428377g0020	1799.53	0.912372	0.889767	0.01881	0.207629	0.0420659	-0.0879575	-0.057063	-0.393815	-0.23179	-0.328039	GO:0004842,GO:0005886,GO:0010091,GO:0010228,GO:0016926,GO:0042023,GO:0042787,GO:0050665	AT4G38600	UPL3	E3 ubiquitin-protein ligase UPL3 [Source:UniProtKB/Swiss-Prot;Acc:Q6WWW4]
MA_331396g0010	23.1494	0.846231	0.949854	0.120933	0.114098	0.043045	-0.38863	-0.085623	-0.802318	-0.788521	-0.923537	GO:0000418,GO:0000419,GO:0000724,GO:0003677,GO:0003899,GO:0005515,GO:0005730,GO:0006261,GO:0006275,GO:0006306,GO:0006342,GO:0006354,GO:0009555,GO:0016444,GO:0016604,GO:0022402,GO:0030422,GO:0048451,GO:0048453,GO:0051567,GO:0051726	AT2G40030	NRPE1	DNA-directed RNA polymerase V subunit 1 [Source:UniProtKB/Swiss-Prot;Acc:Q5D869]
MA_62286g0020	2428.9	0.99953	0.890932	0.840107	0.619713	0.0445075	-0.000227235	0.038798	-0.0356249	0.0732064	0.222399	GO:0004842,GO:0005622,GO:0005886,GO:0010091,GO:0010228,GO:0016926,GO:0042023,GO:0042787,GO:0050665	AT4G38600	UPL3	E3 ubiquitin-protein ligase UPL3 [Source:UniProtKB/Swiss-Prot;Acc:Q6WWW4]
MA_10431293g0010	24.1114	0.95557	0.667508	0.706655	0.530262	0.0475549	0.152167	-0.40471	-0.268645	-0.389885	-0.920804	GO:0000226,GO:0000911,GO:0005516,GO:0006270,GO:0006275,GO:0006306,GO:0006346,GO:0007276,GO:0007405,GO:0007420,GO:0016246,GO:0031048,GO:0043229,GO:0048451,GO:0048453,GO:0048522,GO:0050767,GO:0051179,GO:0051567,GO:0051726	AT4G21820		binding;calmodulin binding [Source:TAIR;Acc:AT4G21820]
MA_10428900g0010	98.1864	0.992825	0.579848	0.896902	0.198897	0.0808842	-0.0136655	-0.227839	-0.0492565	-0.337863	-0.419186	GO:0003917,GO:0006265,GO:0006268,GO:0009536,GO:0048573	AT2G32000		DNA topoisomerase 3-beta [Source:UniProtKB/Swiss-Prot;Acc:F4ISQ7]
MA_10429714g0010	1093.61	0.9821	0.940139	0.242425	0.507471	0.0816799	0.0214006	0.0290638	0.187728	0.114929	0.241572	GO:0005634,GO:0005829,GO:0006457,GO:0008541,GO:0009408,GO:0009506,GO:0009644,GO:0034976,GO:0042023,GO:0042542,GO:0043161,GO:0046686,GO:0051510,GO:0051604,GO:0051788,GO:0080129	AT1G29150	RPN6	26S proteasome non-ATPase regulatory subunit 11 homolog [Source:UniProtKB/Swiss-Prot;Acc:Q9LP45]
MA_249572g0010	182.035	0.92378	0.915416	0.509821	0.0854851	0.0818204	-0.107412	-0.0640529	-0.192952	-0.416645	-0.400588	GO:0003824,GO:0006261	AT3G14890	ZDP	Polynucleotide 3'-phosphatase ZDP [Source:UniProtKB/Swiss-Prot;Acc:Q84JE8]
MA_10432938g0020	1265.11	0.771801	0.805882	0.139157	0.16563	0.0865315	-0.197492	-0.0979654	-0.297424	-0.276894	-0.312635	GO:0000724,GO:0005515,GO:0006270,GO:0006275,GO:0006301,GO:0006306,GO:0007062,GO:0008283,GO:0009555,GO:0009941,GO:0010090,GO:0016444,GO:0031047,GO:0042023,GO:0042555,GO:0043601,GO:0051302,GO:0051567,GO:0051726	AT2G40550	ETG1	Mini-chromosome maintenance complex-binding protein [Source:UniProtKB/Swiss-Prot;Acc:Q501D5]
MA_108626g0020	5235.42	0.806838	0.73296	0.305602	0.815561	0.0902654	0.154934	0.109632	0.194666	0.0544922	0.271414	GO:0004842,GO:0005524,GO:0006301,GO:0006635,GO:0009407,GO:0010286,GO:0042023,GO:0043161,GO:0051510,GO:0051788,GO:0080129	AT3G08690	UBC11	Ubiquitin-conjugating enzyme E2 11 [Source:UniProtKB/Swiss-Prot;Acc:P35134]
MA_10435560g0010	313.113	0.967192	0.494563	0.00648329	0.310599	0.0905001	-0.0652366	-0.310707	-0.742926	-0.321332	-0.464026	GO:0000082,GO:0001558,GO:0001708,GO:0003677,GO:0005829,GO:0006349,GO:0008134,GO:0009553,GO:0009567,GO:0010090,GO:0022619,GO:0032875,GO:0048366,GO:0051302,GO:0051783,GO:2000036	AT3G12280	RBR1	RBR1 [Source:UniProtKB/TrEMBL;Acc:A0A178VFS5]
MA_10432109g0010	1123.25	0.931413	0.491417	0.676983	0.256935	0.0925062	-0.0724357	-0.195265	-0.0994135	-0.219785	-0.288509	GO:0000166,GO:0000226,GO:0000776,GO:0000911,GO:0005515,GO:0007094,GO:0008283,GO:0009524,GO:0042023,GO:0043161,GO:0043248,GO:0051322,GO:0051510,GO:0051788,GO:0080008	AT1G49910	BUB3.2	BUB3.2 [Source:UniProtKB/TrEMBL;Acc:A0A178W7L6]
MA_97559g0030	948.312	0.793365	0.634414	0.942355	0.972783	0.0931835	-0.15352	-0.133178	0.0187498	-0.0083209	0.254916	GO:0000910,GO:0005524,GO:0005634,GO:0005829,GO:0005886,GO:0006468,GO:0008284,GO:0008353,GO:0009409,GO:0009555,GO:0009793,GO:0010005,GO:0040020,GO:0042023	AT3G48750	CDKA-1	Cyclin-dependent kinase A-1 [Source:UniProtKB/Swiss-Prot;Acc:P24100]
MA_17736g0010	2207.05	0.988379	0.966896	0.421678	0.541839	0.0965122	0.0102363	0.0121023	0.100892	0.0783907	0.169931	GO:0005634,GO:0005829,GO:0006635,GO:0008233,GO:0008541,GO:0009407,GO:0009408,GO:0009647,GO:0009733,GO:0009735,GO:0009908,GO:0009941,GO:0031540,GO:0042023,GO:0043161,GO:0048366,GO:0048528,GO:0048767,GO:0048825,GO:0051510,GO:0051604,GO:0051788,GO:0080129	AT1G64520	RPN12A	RPN12a [Source:UniProtKB/TrEMBL;Acc:A0A178WH62]
MA_31569g0020	2433.02	0.84358	0.870564	0.973878	0.676666	0.113906	0.181738	0.0859262	-0.0125324	0.120986	0.344269	GO:0004674,GO:0004842,GO:0005515,GO:0005524,GO:0005634,GO:0005829,GO:0005886,GO:0009729,GO:0009733,GO:0009742,GO:0009825,GO:0009933,GO:0009965,GO:0042023,GO:0042538,GO:0043161,GO:0043248,GO:0046777,GO:0046827,GO:0051510,GO:0051788	AT5G14640	ASK5	Shaggy-related protein kinase epsilon [Source:UniProtKB/Swiss-Prot;Acc:Q8VZD5]
MA_8584g0010	3735.99	0.944566	0.992465	0.136585	0.67519	0.126349	0.0355554	0.00313106	0.162876	0.0557458	0.154476	GO:0005829,GO:0005886,GO:0006635,GO:0008541,GO:0009407,GO:0009506,GO:0009793,GO:0030234,GO:0042023,GO:0042176,GO:0043161,GO:0050790,GO:0051510,GO:0051788,GO:0080129	AT1G20200	RPN3A	26S proteasome non-ATPase regulatory subunit 3 homolog A [Source:UniProtKB/Swiss-Prot;Acc:Q9LNU4]
MA_5854361g0010	463.646	0.992375	0.943458	0.45874	0.559196	0.13112	-0.00886115	0.0281136	0.131035	0.105041	0.21739	GO:0005634,GO:0005829,GO:0006457,GO:0008541,GO:0009408,GO:0009506,GO:0009644,GO:0034976,GO:0042023,GO:0042542,GO:0043161,GO:0046686,GO:0051510,GO:0051604,GO:0051788,GO:0080129	AT1G29150	RPN6	26S proteasome non-ATPase regulatory subunit 11 homolog [Source:UniProtKB/Swiss-Prot;Acc:Q9LP45]
MA_7551873g0010	455.188	0.993134	0.932391	0.806402	0.980357	0.141707	0.00773314	-0.0313903	0.0512621	-0.00526124	0.205923	GO:0004674,GO:0004842,GO:0005515,GO:0005524,GO:0005829,GO:0006972,GO:0009651,GO:0042023,GO:0043161,GO:0043248,GO:0046777,GO:0051510,GO:0051788	AT5G14640	ASK5	Shaggy-related protein kinase epsilon [Source:UniProtKB/Swiss-Prot;Acc:Q8VZD5]
MA_3671g0010	35.7319	0.711841	0.952671	0.607455	0.591475	0.18162	0.451106	0.0611052	0.249669	0.251852	0.491282	GO:0003677,GO:0005515,GO:0005730,GO:0006396,GO:0009410,GO:0042023,GO:0043687,GO:0045893,GO:0048766	AT1G48380	RHL1	root hair initiation protein root hairless 1 (RHL1) [Source:TAIR;Acc:AT1G48380]
MA_9017322g0020	124.384	0.746085	0.497348	0.553402	0.157988	0.206353	-0.420785	-0.409111	-0.28057	-0.553841	-0.475423	GO:0000811,GO:0006270,GO:0006275,GO:0051726	AT5G49010	SLD5	DNA replication complex GINS protein SLD5 [Source:UniProtKB/TrEMBL;Acc:A0A178UAX9]
MA_8247894g0010	30.2606	0.876521	0.575381	0.871631	0.167577	0.238502	-0.297218	-0.406605	-0.107688	-0.621123	-0.514777	GO:0000166,GO:0005657,GO:0006261,GO:0007062,GO:0016887	AT1G04730	CTF18	p-loop containing nucleoside triphosphate hydrolases superfamily protein [Source:UniProtKB/TrEMBL;Acc:F4I5S3]
MA_102658g0010	190.55	0.891378	0.58492	0.449351	0.11809	0.245545	-0.160931	-0.238178	-0.234159	-0.416836	-0.305347	GO:0006261,GO:0006457,GO:0006950,GO:0031072,GO:0048451,GO:0048453,GO:0051082	AT3G12170		Chaperone DnaJ-domain superfamily protein [Source:UniProtKB/TrEMBL;Acc:A0A1I9LLP0]
MA_39122g0010	5.46306	0.931632		0.762077	0.20145	0.254537	-0.245951	-0.523611	-0.263938	-0.772314	-0.670664	GO:0003677,GO:0006261,GO:0008270,GO:0016301,GO:0016310,GO:0046403	AT3G14890	ZDP	Polynucleotide 3'-phosphatase ZDP [Source:UniProtKB/Swiss-Prot;Acc:Q84JE8]
MA_10429638g0010	184.099	0.713623	0.644046	0.967877	0.121581	0.259063	-0.271059	-0.184581	-0.0154879	-0.363111	-0.261614	GO:0004015,GO:0005739,GO:0006270,GO:0006275,GO:0006306,GO:0008283,GO:0009102,GO:0030170,GO:0051567,GO:0051726	AT5G57590	BIO3-BIO1	Bifunctional dethiobiotin synthetase/7,8-diamino-pelargonic acid aminotransferase, mitochondrial [Source:UniProtKB/Swiss-Prot;Acc:B0F481]
MA_7170760g0010	19.4817	0.891539	0.438826	0.887025	0.987085	0.259259	-0.10984	-0.11707	-0.0716552	-0.00545319	-0.104815	GO:0005524,GO:0005634,GO:0005829,GO:0005886,GO:0006094,GO:0006096,GO:0006635,GO:0007292,GO:0008233,GO:0008540,GO:0008568,GO:0009407,GO:0009408,GO:0009651,GO:0009853,GO:0009933,GO:0009965,GO:0010078,GO:0010386,GO:0035266,GO:0042023,GO:0043161,GO:0046686,GO	AT4G29040	RPT2A	RPT2a [Source:UniProtKB/TrEMBL;Acc:A0A178V3V3]
MA_546546g0010	63.0205	0.939418	0.781183	0.879227	0.236451	0.267908	-0.114257	-0.175787	-0.0727188	-0.400412	-0.356049	GO:0003684,GO:0005634,GO:0006261,GO:0006281,GO:0008853	AT4G17760		At4g17760 [Source:UniProtKB/TrEMBL;Acc:Q8L7G8]
MA_166984g0010	174.385	0.84106	0.637207	0.846226	0.668023	0.280326	-0.217732	-0.222857	-0.0782157	-0.147452	-0.296168	GO:0000160,GO:0005634,GO:0005829,GO:0006261,GO:0006302,GO:0009927,GO:0010029,GO:0010332,GO:0031537,GO:0043424,GO:0048831,GO:0051026,GO:0080036	AT1G13330	HOP2	Homologous-pairing protein 2 homolog [Source:UniProtKB/Swiss-Prot;Acc:Q9FX64]
MA_214705g0010	410.787	0.845208	0.774745	0.275162	0.414815	0.298243	-0.230811	-0.167147	-0.356087	-0.271696	-0.308625	GO:0000911,GO:0005515,GO:0006270,GO:0006275,GO:0006298,GO:0006306,GO:0007067,GO:0007129,GO:0007131,GO:0008283,GO:0009909,GO:0010389,GO:0016458,GO:0030983,GO:0044428,GO:0051322,GO:0051567	AT3G24495	MSH7	DNA mismatch repair protein MSH7 [Source:UniProtKB/Swiss-Prot;Acc:Q9SMV7]
MA_85485g0010	809.442	0.960575	0.93674	0.363595	0.569228	0.300908	0.0807456	-0.0631173	0.319108	0.209309	0.31673	GO:0005783,GO:0005794,GO:0005829,GO:0006007,GO:0006084,GO:0009825,GO:0010051,GO:0016126,GO:0016132,GO:0019288,GO:0030797,GO:0032259,GO:0032876	AT1G20330	SMT2	24-methylenesterol C-methyltransferase 2 [Source:UniProtKB/Swiss-Prot;Acc:Q39227]
MA_41464g0010	147.895	0.733519	0.827889	0.446163	0.570784	0.353623	-0.506486	-0.205879	-0.399678	-0.305531	-0.418954	GO:0005515,GO:0005622,GO:0007276,GO:0010564,GO:0031347,GO:0042023,GO:0048869,GO:0051128,GO:0051301	AT3G48150	APC8	Anaphase-promoting complex subunit 8 [Source:UniProtKB/Swiss-Prot;Acc:Q9STS3]
MA_177350g0010	0.800489					0.372779	0.549911	0.0206543	0.11363	0.0901535	0.363837	GO:0000724,GO:0003677,GO:0005634,GO:0006270,GO:0006275,GO:0006306,GO:0008283,GO:0009555,GO:0009909,GO:0010224,GO:0010389,GO:0016444,GO:0031047,GO:0051567	AT5G08020	RPA1B	Replication protein A 70 kDa DNA-binding subunit B [Source:UniProtKB/Swiss-Prot;Acc:Q9SD82]
MA_1729g0010	167.65	0.901252	0.975459	0.934301	0.955974	0.373776	-0.157487	0.0247443	0.0363763	-0.0242222	-0.25727	GO:0007276,GO:0032875,GO:0043161,GO:0043248,GO:0051302,GO:0051510,GO:0051788	AT1G06590	APC5	Anaphase-promoting complex subunit 5 [Source:UniProtKB/Swiss-Prot;Acc:Q8H1U4]
MA_10428431g0010	78.3025	0.964266	0.991316	0.42055	0.489896	0.401855	0.0809215	-0.0114611	-0.318596	-0.270404	-0.294155	GO:0000151,GO:0006302,GO:0006312,GO:0007062,GO:0007129,GO:0007131,GO:0007276,GO:0032875,GO:0042138,GO:0043161,GO:0043248,GO:0045132,GO:0051302,GO:0051510,GO:0051788	AT5G05560	EMB2771	E3 ubiquitin ligase, putative [Source:TAIR;Acc:AT5G05560]
MA_56503g0010	15.6609	0.960575	0.511307	0.414715	0.54512	0.414342	-0.171043	-0.644032	-0.589009	-0.448509	-0.517226	GO:0016787,GO:0042023
MA_406151g0010	1541.51	0.848398	0.972424	0.948797	0.769928	0.414724	-0.0836692	-0.0106043	-0.0112037	-0.0420557	-0.0925565	GO:0005634,GO:0005829,GO:0006457,GO:0008541,GO:0009408,GO:0009506,GO:0009644,GO:0034976,GO:0042023,GO:0042542,GO:0043161,GO:0046686,GO:0051510,GO:0051604,GO:0051788,GO:0080129	AT1G29150	RPN6	26S proteasome non-ATPase regulatory subunit 11 homolog [Source:UniProtKB/Swiss-Prot;Acc:Q9LP45]
MA_10429789g0020	16.4168	0.893283	0.340959	0.580707	0.49435	0.419734	0.276811	0.621605	0.317	-0.333439	0.380818	GO:0004844,GO:0005739,GO:0006261,GO:0006284,GO:0009536	AT3G18630	UNG	Uracil-DNA glycosylase [Source:UniProtKB/TrEMBL;Acc:A0A178VFQ0]
MA_91773g0010	977.196	0.953063	0.867423	0.0791205	0.609932	0.429191	0.0408592	0.0519728	0.241031	-0.0853454	-0.113546	GO:0001824,GO:0004674,GO:0005515,GO:0005634,GO:0005829,GO:0006915,GO:0007088,GO:0010078,GO:0010440,GO:0019912,GO:0042023,GO:0045736,GO:0045860	AT4G28980	CDKF-1	AT4G28980 protein [Source:UniProtKB/TrEMBL;Acc:B9DFZ7]
MA_50412g0010	180.053	0.825545	0.937889	0.942045	0.958445	0.431405	0.228219	-0.0551063	-0.0318779	-0.0212928	-0.223148	GO:0005515,GO:0005680,GO:0005819,GO:0006312,GO:0007346,GO:0009504,GO:0009560,GO:0009733,GO:0009965,GO:0010048,GO:0010071,GO:0032875,GO:0043161,GO:0043248,GO:0048829,GO:0051302,GO:0051510,GO:0051788	AT3G16320	CDC27a	Tetratricopeptide repeat (TPR)-like superfamily protein [Source:TAIR;Acc:AT3G16320]
MA_44851g0010	325.837	0.690302	0.905364	0.248447	0.971873	0.441853	-0.222837	-0.0512623	-0.223612	0.00889306	0.141382	GO:0006261,GO:0006312,GO:0009560
MA_138132g0020	1.98601				0.824405	0.489851	0.0400753	0.247655	0.0152503	0.172472	0.403685	GO:0000785,GO:0005634,GO:0005737,GO:0005886,GO:0006261,GO:0006306,GO:0006342,GO:0009909,GO:0009965,GO:0010093,GO:0010314,GO:0016572,GO:0018024,GO:0031047,GO:0044212,GO:0046872,GO:0051567,GO:0051568	AT5G05365		Heavy metal transport/detoxification superfamily protein [Source:UniProtKB/TrEMBL;Acc:Q56ZM7]
MA_10427871g0010	272.063	0.711695	0.745272	0.305792	0.893711	0.502306	-0.291891	-0.151876	-0.28023	-0.0485082	-0.176516	GO:0000724,GO:0000790,GO:0000795,GO:0005524,GO:0005712,GO:0006200,GO:0006261,GO:0006275,GO:0006298,GO:0006306,GO:0006312,GO:0007062,GO:0007129,GO:0007131,GO:0009555,GO:0009560,GO:0009737,GO:0009845,GO:0010162,GO:0010564,GO:0016444,GO:0016568,GO:0016887,GO	AT4G09140	MLH1	DNA mismatch repair protein MLH1 [Source:UniProtKB/Swiss-Prot;Acc:Q9ZRV4]
MA_903054g0010	5.05231	0.902503		0.999683	0.862225	0.524668	-0.306148	0.340153	0.00257415	0.136953	0.368248	GO:0006270,GO:0006275,GO:0006306,GO:0008283,GO:0051567,GO:0051726	AT3G51280		Protein POLLENLESS 3-LIKE 2 [Source:UniProtKB/Swiss-Prot;Acc:Q9SD20]
MA_20081g0010	50.4857	0.965519	0.383551	0.224147	0.591659	0.527499	-0.0945657	-0.516674	-0.530411	-0.264518	-0.277826	GO:0005634,GO:0005737,GO:0006270,GO:0006275,GO:0006306,GO:0007067,GO:0008283,GO:0009909,GO:0010389,GO:0031047,GO:0035402,GO:0035407,GO:0048451,GO:0048453,GO:0051225,GO:0051322,GO:0051567,GO:0072354,GO:0072355	AT1G09450	HASPIN	Serine/threonine-protein kinase haspin homolog [Source:UniProtKB/Swiss-Prot;Acc:O80528]
MA_10427994g0010	616.79	0.939027	0.988143	0.62573	0.539982	0.552482	0.108136	0.0135975	0.185063	0.214627	0.190669	GO:0005515,GO:0008270,GO:0009733,GO:0009853,GO:0016567,GO:0016925,GO:0019005,GO:0031463,GO:0042023,GO:0042752,GO:0043161,GO:0051510,GO:0051788,GO:0080129	AT5G20570	ROC1	RING-box 1 [Source:UniProtKB/TrEMBL;Acc:F4K5K0]
MA_194g0030	283.329	0.650984	0.363918	0.349865	0.991712	0.588504	-0.607571	-0.577972	-0.466318	-0.00359292	0.240015	GO:0004842,GO:0005524,GO:0006301,GO:0006635,GO:0009407,GO:0010286,GO:0016567,GO:0042023,GO:0043161,GO:0051510,GO:0051788,GO:0080129	AT3G08690	UBC11	Ubiquitin-conjugating enzyme E2 11 [Source:UniProtKB/Swiss-Prot;Acc:P35134]
MA_163953g0020	9.0736	0.960048		0.934487	0.879544	0.59685	0.134351	-0.0989257	-0.0641565	0.105827	0.280806	GO:0003677,GO:0005515,GO:0005730,GO:0006396,GO:0009410,GO:0042023,GO:0043687,GO:0045893,GO:0048766	AT1G48380	RHL1	root hair initiation protein root hairless 1 (RHL1) [Source:TAIR;Acc:AT1G48380]
MA_97559g0020	877.263	0.967192	0.996789	0.778959	0.969703	0.648726	0.0415002	-0.00205249	-0.0728401	0.0105376	0.0935443	GO:0000910,GO:0004674,GO:0005524,GO:0005634,GO:0005829,GO:0005886,GO:0006468,GO:0008284,GO:0009409,GO:0009555,GO:0009793,GO:0010005,GO:0040020,GO:0042023	AT3G48750	CDKA-1	Cyclin-dependent kinase A-1 [Source:UniProtKB/Swiss-Prot;Acc:P24100]
MA_8286794g0010	84.6032	0.983711	0.865493	0.792111	0.519242	0.680207	0.0363045	-0.10428	0.100214	-0.205218	-0.1277	GO:0000398,GO:0003677,GO:0003735,GO:0005524,GO:0005663,GO:0005739,GO:0005840,GO:0006261,GO:0006312,GO:0006346,GO:0006412,GO:0009560,GO:0009793,GO:0009909,GO:0016246,GO:0016887,GO:0019243,GO:0019843,GO:0031048,GO:0031348,GO:0042254,GO:0048449,GO:0051567	AT3G17170	RFC3	AT3g17170/K14A17_29 [Source:UniProtKB/TrEMBL;Acc:Q948R9]
MA_66022g0010	74.0387	0.972364	0.475985	0.769473	0.72636	0.685051	-0.118351	-0.632836	0.264215	-0.246795	0.253213	GO:0000278,GO:0004693,GO:0005515,GO:0005634,GO:0005737,GO:0006661,GO:0010440,GO:0016538,GO:0042023,GO:0045736	AT2G27960	CKS1	Cyclin-dependent kinases regulatory subunit [Source:UniProtKB/TrEMBL;Acc:A0A178VPG9]
MA_10431851g0010	121.516	0.796819	0.957131	0.915854	0.405681	0.751503	-0.245449	-0.0371807	-0.0425511	-0.245746	0.0938691	GO:0000724,GO:0005488,GO:0005634,GO:0006261,GO:0006275,GO:0006298,GO:0006306,GO:0006312,GO:0007062,GO:0007129,GO:0007131,GO:0007140,GO:0007267,GO:0009555,GO:0009560,GO:0009616,GO:0009640,GO:0009691,GO:0009845,GO:0009880,GO:0009909,GO:0010050,GO:0010072,GO	AT4G02460	PMS1	DNA mismatch repair protein PMS1 [Source:UniProtKB/Swiss-Prot;Acc:Q941I6]
MA_6672g0010	133.8	0.98932	0.83929	0.393188	0.823119	0.752392	0.0277438	0.139526	-0.314657	-0.0954512	0.113795	GO:0003676,GO:0005524,GO:0006270,GO:0006275,GO:0006281,GO:0006310,GO:0008026,GO:0043138,GO:0051726	AT5G27680	RECQSIM	ATP-dependent DNA helicase Q-like SIM [Source:UniProtKB/Swiss-Prot;Acc:Q9FT69]
MA_40109g0010	607.758	0.878958	0.975739	0.4473	0.882732	0.769678	0.17015	-0.0223359	0.229882	0.0539137	-0.08642	GO:0005515,GO:0008270,GO:0009733,GO:0009853,GO:0016567,GO:0016925,GO:0019005,GO:0031463,GO:0042023,GO:0042752,GO:0043161,GO:0051510,GO:0051788,GO:0080129	AT5G20570	ROC1	RING-box 1 [Source:UniProtKB/TrEMBL;Acc:F4K5K0]
MA_41870g0020	218.295	0.953834	0.930083	0.918714	0.97571	0.802405	-0.128027	-0.100618	0.0857991	0.0195784	0.141201	GO:0005524,GO:0005634,GO:0005829,GO:0005886,GO:0006094,GO:0006096,GO:0006635,GO:0007292,GO:0008233,GO:0008540,GO:0008568,GO:0009407,GO:0009408,GO:0009651,GO:0009853,GO:0009933,GO:0009965,GO:0010078,GO:0010386,GO:0035266,GO:0042023,GO:0043161,GO:0046686,GO	AT4G29040	RPT2A	RPT2a [Source:UniProtKB/TrEMBL;Acc:A0A178V3V3]
MA_10318162g0010	1.13149					0.805605	-0.0703168	0.0964661	-0.0187088	0.112219	0.104355	GO:0000724,GO:0006270,GO:0006275,GO:0006306,GO:0008283,GO:0009555,GO:0009909,GO:0010224,GO:0010389,GO:0016444,GO:0031047,GO:0051567	AT5G08020	RPA1B	Replication protein A 70 kDa DNA-binding subunit B [Source:UniProtKB/Swiss-Prot;Acc:Q9SD82]
MA_10272168g0010	19.2751	0.96553	0.701151	0.777112	0.628912	0.837131	-0.113169	-0.336239	-0.19241	-0.282165	-0.126971	GO:0000724,GO:0004519,GO:0006261,GO:0006275,GO:0006306,GO:0009555,GO:0010212,GO:0016444,GO:0016568,GO:0022402,GO:0031047,GO:0043687,GO:0045893,GO:0048451,GO:0048453,GO:0051726	AT2G22140	EME1B	Crossover junction endonuclease EME1B [Source:UniProtKB/Swiss-Prot;Acc:C5H8J1]
MA_8171097g0010	3.03451	0.943965			0.925585	0.857212	-0.069268	-0.0479256	-0.0995248	0.0396617	0.0763443	GO:0000911,GO:0003700,GO:0005634,GO:0006261,GO:0006306,GO:0006310,GO:0006346,GO:0007020,GO:0007126,GO:0008356,GO:0009909,GO:0009934,GO:0010075,GO:0010103,GO:0010332,GO:0031048,GO:0032204,GO:0042127,GO:0043247,GO:0048449,GO:0051225,GO:0051302,GO:0051322,GO	AT4G14770	TCX2	Protein tesmin/TSO1-like CXC 2 [Source:UniProtKB/Swiss-Prot;Acc:F4JIF5]
MA_6953061g0010	750.02	0.907863	0.864961	0.911321	0.819155	0.862606	-0.11262	0.0840606	-0.0370031	-0.0672062	-0.0462615	GO:0006270,GO:0006275,GO:0008283,GO:0009506,GO:0010389,GO:0016572
MA_43733g0010	51.4697	0.969933	0.791986	0.656718	0.312553	0.86803	0.0999855	-0.261425	-0.28096	-0.513012	-0.105755	GO:0000082,GO:0003700,GO:0005667,GO:0005737,GO:0006355,GO:0010090,GO:0042023,GO:0046982,GO:0051302	AT5G03415	DPB	Transcription factor-like protein DPB [Source:UniProtKB/Swiss-Prot;Acc:Q9FNY2]
MA_10257270g0010	521.089	0.913827	0.640677	0.148182	0.219079	0.883018	0.131142	-0.215125	-0.400817	-0.341587	-0.0500876	GO:0004674,GO:0004842,GO:0005515,GO:0005524,GO:0005634,GO:0005829,GO:0005886,GO:0009729,GO:0009733,GO:0009742,GO:0009825,GO:0009933,GO:0009965,GO:0042023,GO:0042538,GO:0043161,GO:0043248,GO:0046777,GO:0046827,GO:0051510,GO:0051788	AT5G14640	ASK5	Shaggy-related protein kinase epsilon [Source:UniProtKB/Swiss-Prot;Acc:Q8VZD5]
MA_10019331g0010	753.066	0.891378	0.774552	0.974603	0.940037	0.916437	-0.339248	-0.313166	-0.0294591	-0.0688084	-0.0787334	GO:0005783,GO:0005794,GO:0005829,GO:0006007,GO:0006084,GO:0009825,GO:0010051,GO:0016126,GO:0016132,GO:0019288,GO:0030797,GO:0032259,GO:0032876	AT1G20330	SMT2	24-methylenesterol C-methyltransferase 2 [Source:UniProtKB/Swiss-Prot;Acc:Q39227]
MA_495749g0010	174.128	0.902503	0.924111	0.822777	0.451987	0.930354	0.124944	-0.0554164	0.0749733	-0.198853	-0.0259291	GO:0005515,GO:0005634,GO:0008284,GO:0010082,GO:0016925,GO:0019789,GO:0032876,GO:0045931,GO:0080038	AT3G15150	MMS21	E3 SUMO-protein ligase MMS21 [Source:UniProtKB/Swiss-Prot;Acc:Q8GYH7]
MA_1308g0020	1144.99	0.917528	0.91053	0.424644	0.855775	0.93948	-0.0708236	0.0413084	0.138487	0.0376259	-0.0146571	GO:0006351,GO:0009555,GO:0010468,GO:0032875,GO:0044424,GO:0048468,GO:0048513,GO:0051128,GO:0051782	AT3G12280	RBR1	RBR1 [Source:UniProtKB/TrEMBL;Acc:A0A178VFS5]
MA_10433746g0010	1926.54	0.992375	0.972413	0.45587	0.93608	0.973905	0.0119389	-0.0196162	-0.175797	-0.0238153	-0.00914558	GO:0006261,GO:0006333,GO:0006342,GO:0006349,GO:0008168,GO:0008283,GO:0009294,GO:0009910,GO:0010069,GO:0010216,GO:0010424,GO:0051567	AT5G49160	DMT1	DNA (cytosine-5)-methyltransferase 1 [Source:UniProtKB/Swiss-Prot;Acc:P34881]
MA_5097395g0010	68.6697	0.8805	0.602272	0.891479	0.914319	0.978527	-0.373036	-0.496171	0.120184	0.0726915	-0.0308975	GO:0005783,GO:0005794,GO:0005829,GO:0006007,GO:0006084,GO:0009825,GO:0010051,GO:0016126,GO:0016132,GO:0019288,GO:0030797,GO:0032259,GO:0032876
MA_156774g0010	3190.03	0.525128	0.201541	0.00942087	0.310599	0.981277	-0.219669	0.223823	0.323897	0.146243	0.00466963	GO:0000278,GO:0005634,GO:0005737,GO:0016301,GO:0016310,GO:0016538,GO:0042023,GO:0051726	AT2G27960	CKS1	Cyclin-dependent kinases regulatory subunit [Source:UniProtKB/TrEMBL;Acc:A0A178VPG9]
MA_10430473g0010	113.621	0.961248	0.907927	0.432836	0.638234	0.983837	0.0647025	0.0705015	0.227787	-0.144226	0.00781366	GO:0005515,GO:0005635,GO:0006261,GO:0009507	AT4G30840	NUP43	Nuclear pore complex protein NUP43 [Source:UniProtKB/Swiss-Prot;Acc:Q24JJ9]
MA_83835g0010	1611	0.637176	0.0211501	0.0269292	3.52455978144343e-9	4.23126137798373e-15	-0.495618	-0.899324	-0.74098	-1.74143	-2.21087	GO:0003677,GO:0005634,GO:0006275,GO:0030337,GO:0043626	AT1G07370	PCNA	Proliferating cellular nuclear antigen 1 [Source:UniProtKB/Swiss-Prot;Acc:Q9M7Q7]
MA_64432g0010	283.849	0.913979	0.216293	0.00150014	0.00128782	1.56437626805142e-12	-0.170503	-0.572203	-1.01308	-1.01803	-2.0383	GO:0000166,GO:0003777,GO:0006275,GO:0009507,GO:0009909,GO:0010389,GO:0016570,GO:0048449	AT5G02370		ATP binding microtubule motor family protein [Source:TAIR;Acc:AT5G02370]
MA_10434805g0020	680.934	0.367431	0.401594	0.051148	0.00186803	5.95154e-06	-0.369071	-0.235781	-0.364027	-0.54073	-0.733495	GO:0003677,GO:0005634,GO:0006275,GO:0030337,GO:0043626	AT1G07370	PCNA	Proliferating cellular nuclear antigen 1 [Source:UniProtKB/Swiss-Prot;Acc:Q9M7Q7]
MA_140593g0010	0.770128					0.662262	0.353993	-0.0417369	0.03749	-0.0577972	-0.139649	GO:0000418,GO:0000419,GO:0000724,GO:0005515,GO:0005730,GO:0006261,GO:0006275,GO:0006306,GO:0006342,GO:0006354,GO:0009555,GO:0016444,GO:0016604,GO:0016779,GO:0022402,GO:0030422,GO:0048451,GO:0048453,GO:0051567,GO:0051726	AT2G40030	NRPE1	DNA-directed RNA polymerase V subunit 1 [Source:UniProtKB/Swiss-Prot;Acc:Q5D869]
MA_133272g0010	664.089	0.897811	0.312229	0.00317379	0.00139983	8.03907953099625e-17	-0.195309	-0.485255	-0.931016	-0.99092	-2.31579	GO:0003918,GO:0005524,GO:0005694,GO:0006265	AT3G23890	TOP2	DNA topoisomerase 2 [Source:UniProtKB/Swiss-Prot;Acc:P30182]
MA_42083g0010	114.412	0.733033	0.587677	0.827063	0.358411	0.33727	-0.559612	-0.444026	-0.157831	-0.492002	-0.474043	GO:0003918,GO:0005524,GO:0005634,GO:0005694,GO:0006265,GO:0009536,GO:0009957,GO:0042802	AT5G02820	TOP6A	DNA topoisomerase 6 subunit A [Source:UniProtKB/TrEMBL;Acc:A0A178UQD3]
MA_120434g0010	4115.64	0.985499	0.824739	0.474669	0.803062	0.434467	0.0200611	0.0806448	-0.146519	0.0576823	0.140223	GO:0003917,GO:0003918,GO:0005694,GO:0006265,GO:0006338,GO:0009793,GO:0009933,GO:0009965,GO:0010075,GO:0016020,GO:0019827,GO:0032440,GO:0048439,GO:0048645,GO:0055114	AT5G55310	TOP1B	DNA topoisomerase 1 beta [Source:UniProtKB/Swiss-Prot;Acc:Q9FJ79]
MA_8091373g0010	74.1833	0.99066	0.755591	0.33202	0.913335	0.919428	-0.0497139	-0.371916	-0.648891	-0.116394	-0.0985085	GO:0003918,GO:0005524,GO:0005634,GO:0005694,GO:0006265,GO:0009536,GO:0009957,GO:0042802
MA_138523g0010	1794.73	0.575858	0.0544969	0.00468529	1.11090880070116e-8	1.32364830828653e-18	0.406304	0.588779	0.685112	1.27253	1.86327	GO:0005524,GO:0006260,GO:0006457,GO:0009408,GO:0009535,GO:0009941,GO:0031072,GO:0046872,GO:0051082	AT2G22360	DJA6	Chaperone protein dnaJ A6, chloroplastic [Source:UniProtKB/Swiss-Prot;Acc:Q9SJZ7]
MA_138102g0010	1002.73	0.872153	0.190606	0.00466062	6.5344452577826e-8	7.32491324857598e-17	-0.203734	-0.503103	-0.770579	-1.36045	-2.00168	GO:0000166,GO:0006260,GO:0017111	AT5G46280	MCM3	DNA replication licensing factor MCM3 [Source:UniProtKB/Swiss-Prot;Acc:Q9FL33]
MA_45158g0010	228.635	0.928987	0.145485	0.0533222	1.44744e-05	1.59428050510252e-15	-0.12961	-0.572287	-0.592003	-1.19155	-2.10114	GO:0006260,GO:0043414,GO:0050794,GO:0060255	AT3G23740		unknown protein; FUNCTIONS IN: molecular_function unknown; INVOLVED IN: biological_process unknown; LOCATED IN: chloroplast; EXPRESSED IN: 9 plant structures; EXPRESSED DURING: C globular stage, F mature embryo stage, petal differentiation and expan /.../tage, E expanded cotyledon stage, D bilateral stage; BEST Arabidopsis thaliana protein match is: unknown protein (TAIR:AT4G14120.1); Has 155 Bla…
MA_163650g0010	255.873	0.789551	0.176565	0.00634967	5.8109536684459e-9	2.33091016238938e-13	-0.336034	-0.607941	-0.884921	-1.73754	-2.11909	GO:0000166,GO:0006260,GO:0017111	AT5G46280	MCM3	DNA replication licensing factor MCM3 [Source:UniProtKB/Swiss-Prot;Acc:Q9FL33]
MA_89473g0010	214.45	0.419467	0.0539975	0.193196	0.000143002	5.39176969294402e-12	0.828169	1.015	0.619091	1.50904	2.52657	GO:0042023
MA_42276g0020	3704.64	0.986288	0.331354	0.00298501	3.89205e-05	4.71311125941082e-9	-0.0292402	0.364841	0.724	0.956571	1.27701	GO:0004463,GO:0005829,GO:0006260,GO:0006306,GO:0006508,GO:0008237,GO:0008270,GO:0008283,GO:0019370,GO:0051567	AT5G13520	LKHA4	Leucine aminopeptidase [Source:UniProtKB/Swiss-Prot;Acc:Q9FY49]
MA_10430009g0010	1073.5	0.838964	0.354581	0.64399	0.000106859	1.18458665256045e-7	-0.168245	-0.279347	-0.124733	-0.724563	-0.93484	GO:0003697,GO:0005739,GO:0006260	AT3G18580		Nucleic acid-binding, OB-fold-like protein [Source:UniProtKB/TrEMBL;Acc:Q9LII1]
MA_10436537g0010	203.981	0.877028	0.426261	0.0191366	0.0315993	1.55960501136814e-7	-0.188195	-0.337044	-0.632975	-0.585876	-1.26787	GO:0000723,GO:0000724,GO:0003676,GO:0005524,GO:0005622,GO:0006260,GO:0009506,GO:0010228,GO:0043140,GO:0070417,GO:0071215	AT1G10930	RECQL4A	ATP-dependent DNA helicase Q-like 4A [Source:UniProtKB/Swiss-Prot;Acc:Q8L840]
MA_217423g0010	1286.44	0.54138	0.499339	0.126936	0.0102727	6.08037147861752e-7	-0.399464	-0.259859	-0.386269	-0.590682	-1.02827	GO:0000724,GO:0000790,GO:0003677,GO:0006260,GO:0006312,GO:0007062,GO:0007131,GO:0007141,GO:0008270,GO:0009220,GO:0009555,GO:0009560,GO:0009640,GO:0009793,GO:0009845,GO:0009909,GO:0009933,GO:0010162,GO:0010182,GO:0010228,GO:0010332,GO:0016444,GO:0016567,GO	AT2G06510	RPA1A	Replication protein A 70 kDa DNA-binding subunit A [Source:UniProtKB/Swiss-Prot;Acc:Q9SKI4]
MA_4952g0010	205.372	0.844156	0.937167	0.916916	0.0164261	7.54032087686217e-7	0.148292	0.0386638	-0.030723	-0.444301	-0.848197	GO:0000226,GO:0000911,GO:0002237,GO:0004674,GO:0005524,GO:0005886,GO:0006260,GO:0006306,GO:0006468,GO:0007169,GO:0008283,GO:0009855,GO:0010014,GO:0010075,GO:0010103,GO:0030244,GO:0048443,GO:0051322,GO:0051567	AT4G36180		Probable LRR receptor-like serine/threonine-protein kinase At4g36180 [Source:UniProtKB/Swiss-Prot;Acc:C0LGS2]
MA_19782g0010	1033.35	0.989613	0.749894	0.0380703	0.426759	1.02564e-06	0.0219024	-0.157389	0.518948	0.232417	1.04665	GO:0004797,GO:0005524,GO:0005739,GO:0006260,GO:0016310
MA_58036g0010	831.483	0.995992	0.371188	0.313002	0.00644148	2.74049e-06	0.00604817	-0.267369	-0.231907	-0.521899	-0.819982	GO:0000166,GO:0000808,GO:0005515,GO:0005634,GO:0006260,GO:0006355,GO:0009536,GO:0009567,GO:0010385,GO:0046872	AT4G12620	ORC1B	UNE13 [Source:UniProtKB/TrEMBL;Acc:A0A178UTR9]
MA_36703g0010	753.655	0.801527	0.285492	0.00256682	0.00119662	8.642e-06	-0.211709	-0.341662	-0.641612	-0.680355	-0.87331	GO:0000166,GO:0003677,GO:0003887,GO:0004527,GO:0005634,GO:0006260,GO:0046872,GO:0090305	AT5G63960		DNA polymerase [Source:UniProtKB/TrEMBL;Acc:F4KC69]
MA_15033g0010	72.1272	0.948824	0.618956	0.114861	0.0688732	3.75047e-05	-0.141505	-0.38383	-0.732855	-0.806141	-1.57047	GO:0000911,GO:0003700,GO:0005634,GO:0006260,GO:0006306,GO:0006310,GO:0006346,GO:0007020,GO:0007126,GO:0008283,GO:0008356,GO:0009909,GO:0009934,GO:0010332,GO:0031048,GO:0032204,GO:0043247,GO:0048449,GO:0051225,GO:0051302,GO:0051322,GO:0051567	AT3G22780	TSO1	CRC domain-containing protein TSO1 [Source:UniProtKB/Swiss-Prot;Acc:Q9LUI3]
MA_20584g0010	36.6779	0.870376	0.812342	0.094973	0.00639184	0.000426443	-0.336162	-0.235858	-0.815003	-1.20245	-1.45506	GO:0006260,GO:0006342,GO:0007017,GO:0007049,GO:0007275,GO:0008017,GO:0009826,GO:0010005,GO:0010031,GO:0034968	AT4G27060	TOR1	Microtubule-associated protein TORTIFOLIA1 [Source:UniProtKB/Swiss-Prot;Acc:Q9T041]
MA_10427900g0020	236.508	0.961685	0.856081	0.704475	0.0342155	0.00443835	0.0557762	-0.0894086	-0.111385	-0.453122	-0.564298	GO:0003697,GO:0005739,GO:0006260,GO:0019243	AT4G11060	MTSSB	Single-stranded DNA-binding protein, mitochondrial [Source:UniProtKB/Swiss-Prot;Acc:Q84J78]
MA_134875g0010	791.21	0.894545	0.892003	0.0187238	0.876964	0.0115474	-0.144835	-0.0784194	-0.549877	0.0495264	-0.551669	GO:0003677,GO:0005634,GO:0006260	AT5G01160		At5g01160 [Source:UniProtKB/TrEMBL;Acc:Q9LFC0]
MA_561472g0010	31.9127	0.897556	0.657488	0.659592	0.0866428	0.0147262	-0.286341	-0.386765	-0.28623	-0.830781	-1.06704	GO:0006260,GO:0006342,GO:0022403,GO:0031047,GO:0034968,GO:0048438,GO:0048449,GO:0051726	AT1G05440		C-8 sterol isomerase [Source:UniProtKB/TrEMBL;Acc:Q9ZVZ4]
MA_35265g0010	81.3952	0.819711	0.899965	0.0963691	0.0169002	0.0180737	-0.28234	-0.0993485	-0.562627	-0.755192	-0.717382	GO:0003677,GO:0004003,GO:0005524,GO:0006260,GO:0009793	AT1G08840	emb2411	DNA replication helicase, putative [Source:TAIR;Acc:AT1G08840]
MA_9971131g0010	230.643	0.944738	0.940139	0.338985	0.169155	0.0193404	-0.0819261	-0.0481698	-0.265976	-0.349878	-0.525309	GO:0003677,GO:0004519,GO:0005654,GO:0005730,GO:0005739,GO:0005829,GO:0006260,GO:0006281,GO:0008409,GO:0010228,GO:0046872,GO:0090305	AT5G26680		Flap endonuclease 1 [Source:UniProtKB/TrEMBL;Acc:F4K191]
MA_90049g0010	48.7819	0.842066	0.532532	0.0610839	0.0818587	0.0236619	-0.344975	-0.436651	-0.815594	-0.751418	-0.896253	GO:0005488,GO:0006260,GO:0006310,GO:0009640,GO:0010468,GO:0016740,GO:0017111	AT4G32700	TEB	Helicase and polymerase-containing protein TEBICHI [Source:UniProtKB/Swiss-Prot;Acc:Q588V7]
MA_10426080g0010	179.055	0.812105	0.309985	0.114155	0.00857073	0.0286204	-0.215766	-0.345932	-0.393561	-0.601923	-0.49089	GO:0006260,GO:0060255	AT1G78650	POLD3	DNA-directed DNA polymerase [Source:UniProtKB/TrEMBL;Acc:Q9SYL7]
MA_10430153g0010	67.2418	0.85483	0.83929	0.363907	0.135475	0.171237	-0.285674	-0.166136	-0.393478	-0.573556	-0.504328	GO:0000166,GO:0004003,GO:0006260,GO:0009793
MA_536901g0010	3.9473	0.985935		0.278534	0.0919808	0.227639	0.0739221	-0.689344	-0.773373	-1.00763	-0.753113	GO:0005515,GO:0006260
MA_35916g0010	1681.52	0.973878	0.949969	0.702111	0.992959	0.254522	-0.0315397	-0.0289653	0.087716	0.00292867	0.194182	GO:0003677,GO:0003887,GO:0006260	AT1G73760		Putative RING zinc finger protein; 69105-67310 [Source:UniProtKB/TrEMBL;Acc:Q9C9T6]
MA_185230g0010	11.2688	0.686277	0.773216	0.997094	0.91596	0.319484	-0.755133	-0.362839	0.00193862	0.0538212	-0.553959	GO:0006260,GO:0006342,GO:0034968	AT1G27210	TOR1L4	TORTIFOLIA1-like protein 4 [Source:UniProtKB/Swiss-Prot;Acc:Q93ZH1]
MA_1920g0020	8.38978	0.58399		0.285778	0.732842	0.359919	0.981159	-0.0768604	0.732648	0.263441	-0.365333	GO:0000226,GO:0000911,GO:0006260,GO:0006306,GO:0008283,GO:0009909,GO:0016458,GO:0051322,GO:0051567	AT3G01015		TPX2 (Targeting protein for Xklp2) protein family [Source:UniProtKB/TrEMBL;Acc:Q5XVC4]
MA_39506g0010	9.03438	0.969933		0.531615	0.650808	0.430078	0.107729	0.45552	-0.40393	-0.28257	-0.412902	GO:0003677,GO:0004519,GO:0005654,GO:0005730,GO:0005739,GO:0005829,GO:0006260,GO:0006281,GO:0008409,GO:0010228,GO:0046872,GO:0060041,GO:0090305	AT5G26680		Flap endonuclease 1 [Source:UniProtKB/TrEMBL;Acc:F4K191]
MA_117307g0010	25.2687	0.872153	0.989654	0.557314	0.823645	0.748164	-0.326218	0.0189327	-0.340871	-0.144863	-0.177528	GO:0003002,GO:0003677,GO:0003887,GO:0005524,GO:0005886,GO:0006260,GO:0007155,GO:0009360,GO:0010014,GO:0010091,GO:0010228,GO:0016049,GO:0016926,GO:0017111,GO:0022402,GO:0033044,GO:0045010,GO:0045595,GO:0048449,GO:0048589,GO:0048765,GO:0050665,GO:0071555	AT2G02480	STI	Protein STICHEL [Source:UniProtKB/Swiss-Prot;Acc:O64728]
MA_10435210g0010	181.68	0.986869	0.729841	0.74878	0.447944	0.849475	0.0237486	0.143555	-0.0985819	-0.193532	-0.0520769	GO:0003677,GO:0003887,GO:0005524,GO:0005663,GO:0006260,GO:0016887	AT1G63160	RFC2	Replication factor C subunit 2 [Source:UniProtKB/Swiss-Prot;Acc:Q9CAM7]
MA_202491g0010	646.139	0.394798	0.995141	0.873943	0.780149	0.863932	-0.65587	0.00588146	0.0822497	-0.12804	-0.0744346	GO:0003887,GO:0005634,GO:0006260	AT1G09815	POLD4	POLD4 [Source:UniProtKB/TrEMBL;Acc:A0A178WHS7]
MA_5847g0020	197.927	0.991499	0.883679	0.867209	0.876342	0.938997	0.0175376	0.0830869	0.0603677	-0.0522312	-0.023755	GO:0003677,GO:0003887,GO:0005524,GO:0005663,GO:0006260,GO:0016887	AT1G63160	RFC2	Replication factor C subunit 2 [Source:UniProtKB/Swiss-Prot;Acc:Q9CAM7]
